# Supplementary material for: Redetermination of the salt hexa­methyl­ene­tetra­minium fumarate
Source: Acta Crystallogr Sect E Struct Rep Online. 2010 Dec 24;67(Pt 1):o214. doi: 10.1107/S1600536810052700 (PMC3050185; doi:10.1107/S1600536810052700)
Supplement: Supplementary file 1 [file e-67-0o214-sup1.cif]

##############################################################################
###                                                                        ###
###        Electronic paper (Acta Crystallographica Section E)             ###
###                                                                        ###
##############################################################################
#                                                                            #
# This CIF contains the data in a paper accepted for publication in Acta     #
# Crystallographica Section E. It conforms to the requirements of Notes      #
# for Authors for Section E, and has been peer reviewed under the auspices   #
# of the IUCr Commission on Journals.                                        #
#                                                                            #
# Full details of the Crystallographic Information File format               #
# are given in the paper "The Crystallographic Information File (CIF):       #
# a New Standard Archive File for Crystallography" by S. R. Hall, F. H.      #
# Allen and I. D. Brown [Acta Cryst. (1991), A47, 655-685].                  #
#                                                                            #
# The current version of the core CIF dictionary is obtainable from          #
# ftp://ftp.iucr.org/pub/cif_core.dic. The current version number is 2.4.    #
#                                                                            #
# Software is freely available for graphical display of the structure(s) in  #
# this CIF.  For information consult the CIF home page http://www.iucr.org/  #
# cif/home.html                                                              #
#                                                                            #
# This file may be used for bona fide research purposes within the           #
# scientific community so long as proper attribution is given to the journal # 
# article from which it was obtained.                                        #
#                                                                            #
##############################################################################
                                             
data_global
_audit_creation_method     'WinGX routine CIF_UPDATE'
_audit_conform_dict_name     cif_core.dic
_audit_conform_dict_version     2.3
_journal_date_recd_electronic     2010-12-14
_journal_date_accepted     2010-12-15
_journal_name_full     'Acta Crystallographica, Section E'
_journal_year     2011
_journal_volume     67
_journal_issue      1
_journal_page_first     o214
_journal_page_last     o214
_journal_paper_category     QO
_journal_coeditor_code     BT5439
_publ_contact_author_name     'Lemmerer, Andreas'
_publ_contact_author_address
;
Molecular Sciences Institute
School of Chemistry
University of the Witwatersrand
Private Bag
PO WITS
2050
Johannesburg
South Africa
;
_publ_contact_author_email     andreas.lemmerer@wits.ac.za
_publ_contact_author_fax     '27(11)7176749'
_publ_contact_author_phone     '27(11)7176711'
_publ_section_title
;
Redetermination of the salt hexamethylenetetraminium fumarate
;
loop_
    _publ_author_name
    _publ_author_address
    'Lemmerer, Andreas'
;
Molecular Sciences Institute
School of Chemistry
University of the Witwatersrand
Private Bag 3
PO WITS
2050 Johannesburg
South Africa
;
data_I
_audit_creation_method     'WinGX routine CIF_UPDATE'
_chemical_name_systematic
;
3,5,7-Triaza-1-azoniatricyclo[3.3.1.13,7]decane
(<i>E</i>)-3-carboxyprop-2-enoate
;
_chemical_name_common
;
hexamethylenetetraminium fumarate
;
_chemical_formula_moiety     'C6 H13 N4 +, C4 H3 O4 -'
_chemical_formula_sum     'C10 H16 N4 O4'
_chemical_formula_iupac     'C6 H13 N4 +, C4 H3 O4 -'
_chemical_formula_weight     256.27
_symmetry_cell_setting     monoclinic
_symmetry_space_group_name_H-M     'P 21/c'
_symmetry_space_group_name_Hall     '-P 2ybc'
loop_
    _symmetry_equiv_pos_as_xyz
    'x, y, z'
    '-x, y+1/2, -z+1/2'
    '-x, -y, -z'
    'x, -y-1/2, z-1/2'
_cell_length_a     6.3020(3)
_cell_length_b     16.0828(8)
_cell_length_c     11.2205(6)
_cell_angle_alpha     90
_cell_angle_beta     95.930(2)
_cell_angle_gamma     90
_cell_volume     1131.15(10)
_cell_formula_units_Z     4
_cell_measurement_reflns_used     4463
_cell_measurement_theta_min     2.22
_cell_measurement_theta_max     28.27
_cell_measurement_temperature     173(2)
_exptl_crystal_description     block
_exptl_crystal_colour     colourless
_exptl_crystal_size_max     0.4
_exptl_crystal_size_mid     0.26
_exptl_crystal_size_min     0.1
_exptl_crystal_density_diffrn     1.505
_exptl_crystal_density_method     'not measured'
_exptl_crystal_F_000     544
_exptl_absorpt_coefficient_mu     0.118
_exptl_absorpt_correction_type     integration
_exptl_absorpt_process_details     '(XPREP; Bruker, 2004)'
_exptl_absorpt_correction_T_min     0.936
_exptl_absorpt_correction_T_max     0.9894
_exptl_special_details
;
Numerical integration absorption corrections based on indexed crystal faces were
applied using the <i>XPREP</i> routine (Bruker, 2004)
;
_diffrn_ambient_temperature     173(2)
_diffrn_radiation_type     MoK\a
_diffrn_radiation_wavelength     0.71073
_diffrn_measurement_device_type     'Bruker APEXII CCD area-detector'
_diffrn_measurement_method     \w
_diffrn_reflns_number     12032
_diffrn_reflns_av_R_equivalents     0.1141
_diffrn_reflns_theta_min     2.22
_diffrn_reflns_theta_max     27.99
_diffrn_reflns_theta_full     27.99
_diffrn_measured_fraction_theta_max     1
_diffrn_measured_fraction_theta_full     1
_diffrn_reflns_limit_h_min     -8
_diffrn_reflns_limit_h_max     8
_diffrn_reflns_limit_k_min     -21
_diffrn_reflns_limit_k_max     21
_diffrn_reflns_limit_l_min     -11
_diffrn_reflns_limit_l_max     14
_diffrn_standards_number     0
_reflns_number_total     2733
_reflns_number_gt     2263
_reflns_threshold_expression     I>2sigma(I)
_refine_ls_structure_factor_coef     Fsqd
_refine_ls_matrix_type     full
_refine_ls_R_factor_gt     0.0449
_refine_ls_wR_factor_ref     0.1276
_refine_ls_goodness_of_fit_ref     1.041
_refine_ls_restrained_S_all     1.041
_refine_ls_number_reflns     2733
_refine_ls_number_parameters     169
_refine_ls_number_restraints     0
_refine_ls_hydrogen_treatment     mixed
_refine_ls_weighting_scheme     calc
_refine_ls_weighting_details
         'calc w=1/[\s^2^(Fo^2^)+(0.0679P)^2^+0.1146P] where P=(Fo^2^+2Fc^2^)/3'
_refine_ls_shift/su_max     0.001
_refine_diff_density_max     0.358
_refine_diff_density_min     -0.26
_refine_ls_extinction_method     none
loop_
    _atom_type_symbol
    _atom_type_description
    _atom_type_scat_dispersion_real
    _atom_type_scat_dispersion_imag
    _atom_type_scat_source
    C C 0.0033 0.0016 'International Tables Vol C Tables 4.2.6.8 and 6.1.1.4'
    H H 0 0 'International Tables Vol C Tables 4.2.6.8 and 6.1.1.4'
    N N 0.0061 0.0033 'International Tables Vol C Tables 4.2.6.8 and 6.1.1.4'
    O O 0.0106 0.006 'International Tables Vol C Tables 4.2.6.8 and 6.1.1.4'
_computing_data_collection     'APEX2 (Bruker, 2005)'
_computing_cell_refinement     'SAINT-Plus (Bruker, 2004)'
_computing_data_reduction     'SAINT-Plus and XPREP (Bruker, 2004)'
_computing_structure_solution     'SHELXS97 (Sheldrick, 2008)'
_computing_structure_refinement     'SHELXL97 (Sheldrick, 2008)'
_computing_molecular_graphics
;
ORTEP-3 for Windows (Farrugia, 1997) and DIAMOND (Brandenburg,
1999)
;
_computing_publication_material
;
WinGX (Farrugia, 1999) and PLATON (Spek, 2009)
;
loop_
    _atom_site_type_symbol
    _atom_site_label
    _atom_site_fract_x
    _atom_site_fract_y
    _atom_site_fract_z
    _atom_site_U_iso_or_equiv
    _atom_site_adp_type
    _atom_site_calc_flag
    _atom_site_refinement_flags
    _atom_site_occupancy
    _atom_site_disorder_assembly
    _atom_site_disorder_group
    C C1 0.5255(2) 0.82554(8) 0.61723(12) 0.0247(3) Uani d . 1 . .
    H H1A 0.5118 0.8385 0.7024 0.03 Uiso calc R 1 . .
    H H1B 0.6756 0.81 0.6098 0.03 Uiso calc R 1 . .
    C C2 0.2451(2) 0.91915(8) 0.55450(13) 0.0272(3) Uani d . 1 . .
    H H2A 0.207 0.9693 0.5057 0.033 Uiso calc R 1 . .
    H H2B 0.2281 0.9326 0.6391 0.033 Uiso calc R 1 . .
    C C3 0.1515(2) 0.77886(9) 0.58785(13) 0.0262(3) Uani d . 1 . .
    H H3A 0.0546 0.7325 0.5615 0.031 Uiso calc R 1 . .
    H H3B 0.1334 0.7915 0.6726 0.031 Uiso calc R 1 . .
    C C4 0.4040(2) 0.73544(8) 0.44620(12) 0.0232(3) Uani d . 1 . .
    H H4A 0.5531 0.7191 0.4376 0.028 Uiso calc R 1 . .
    H H4B 0.3097 0.6886 0.4182 0.028 Uiso calc R 1 . .
    C C5 0.4895(2) 0.87723(9) 0.41791(12) 0.0271(3) Uani d . 1 . .
    H H5A 0.4544 0.927 0.3678 0.033 Uiso calc R 1 . .
    H H5B 0.6394 0.8619 0.4096 0.033 Uiso calc R 1 . .
    C C6 0.1277(2) 0.83150(9) 0.38914(12) 0.0266(3) Uani d . 1 . .
    H H6A 0.0318 0.7851 0.3616 0.032 Uiso calc R 1 . .
    H H6B 0.087 0.8805 0.3384 0.032 Uiso calc R 1 . .
    N N1 0.37969(18) 0.75391(7) 0.57675(10) 0.0208(3) Uani d . 1 . .
    H H1 0.409(3) 0.7097(12) 0.6156(16) 0.031 Uiso d . 1 . .
    N N2 0.46828(19) 0.89757(7) 0.54400(10) 0.0243(3) Uani d . 1 . .
    N N3 0.09872(18) 0.85121(7) 0.51461(10) 0.0244(3) Uani d . 1 . .
    N N4 0.34884(19) 0.80830(7) 0.37423(10) 0.0239(3) Uani d . 1 . .
    C C7 0.6729(2) 0.58907(8) 0.63638(11) 0.0176(3) Uani d . 1 . .
    C C8 0.7983(2) 0.50985(8) 0.64094(11) 0.0182(3) Uani d . 1 . .
    H H8 0.7237 0.4585 0.6406 0.022 Uiso calc R 1 . .
    C C9 1.00774(19) 0.50863(8) 0.64536(11) 0.0173(3) Uani d . 1 . .
    H H9 1.0825 0.5599 0.6451 0.021 Uiso calc R 1 . .
    C C10 1.1315(2) 0.42962(8) 0.65074(11) 0.0180(3) Uani d . 1 . .
    O O1 0.46931(14) 0.58179(6) 0.62743(8) 0.0214(2) Uani d . 1 . .
    O O2 0.76697(15) 0.65634(6) 0.64178(10) 0.0281(3) Uani d . 1 . .
    O O3 1.33649(14) 0.43696(6) 0.64341(9) 0.0220(2) Uani d . 1 . .
    H H3 1.382(3) 0.4983(12) 0.6347(15) 0.033 Uiso d . 1 . .
    O O4 1.04798(15) 0.36217(6) 0.66187(10) 0.0305(3) Uani d . 1 . .
loop_
    _atom_site_aniso_label
    _atom_site_aniso_U_11
    _atom_site_aniso_U_22
    _atom_site_aniso_U_33
    _atom_site_aniso_U_12
    _atom_site_aniso_U_13
    _atom_site_aniso_U_23
    C1 0.0283(7) 0.0205(7) 0.0229(6) -0.0018(5) -0.0083(5) -0.0022(5)
    C2 0.0381(8) 0.0157(6) 0.0269(7) 0.0061(5) -0.0004(6) -0.0016(5)
    C3 0.0258(7) 0.0238(7) 0.0294(7) 0.0016(5) 0.0045(6) 0.0065(5)
    C4 0.0275(7) 0.0174(6) 0.0238(7) 0.0009(5) -0.0016(5) -0.0051(5)
    C5 0.0326(7) 0.0241(7) 0.0246(7) -0.0079(6) 0.0028(6) 0.0021(5)
    C6 0.0297(7) 0.0230(7) 0.0245(7) 0.0008(5) -0.0093(6) 0.0024(5)
    N1 0.0259(6) 0.0135(5) 0.0216(5) 0.0013(4) -0.0040(4) 0.0035(4)
    N2 0.0315(6) 0.0164(5) 0.0236(6) -0.0032(4) -0.0034(5) -0.0009(4)
    N3 0.0254(6) 0.0204(6) 0.0267(6) 0.0041(4) -0.0007(5) 0.0032(4)
    N4 0.0308(6) 0.0209(6) 0.0191(5) -0.0019(5) -0.0022(4) -0.0016(4)
    C7 0.0189(6) 0.0172(6) 0.0160(6) 0.0009(5) -0.0015(4) 0.0007(4)
    C8 0.0200(6) 0.0152(6) 0.0185(6) -0.0005(5) -0.0028(5) 0.0013(4)
    C9 0.0195(6) 0.0144(6) 0.0173(5) -0.0013(4) -0.0021(4) 0.0004(4)
    C10 0.0188(6) 0.0165(6) 0.0175(6) -0.0002(5) -0.0037(4) 0.0005(4)
    O1 0.0167(4) 0.0185(5) 0.0284(5) 0.0017(3) 0.0000(4) 0.0021(4)
    O2 0.0241(5) 0.0155(5) 0.0428(6) -0.0015(4) -0.0049(4) 0.0005(4)
    O3 0.0168(4) 0.0175(5) 0.0307(5) 0.0012(3) -0.0020(4) 0.0028(4)
    O4 0.0253(5) 0.0167(5) 0.0484(7) -0.0031(4) -0.0018(4) 0.0038(4)
_geom_special_details
;
All e.s.d.'s (except the e.s.d. in the dihedral angle between two l.s. planes)
are estimated using the full covariance matrix. The cell e.s.d.'s are taken
into account individually in the estimation of e.s.d.'s in distances, angles
and torsion angles; correlations between e.s.d.'s in cell parameters are only
used when they are defined by crystal symmetry. An approximate (isotropic)
treatment of cell e.s.d.'s is used for estimating e.s.d.'s involving l.s.
planes.
;
loop_
    _geom_bond_atom_site_label_1
    _geom_bond_atom_site_label_2
    _geom_bond_site_symmetry_2
    _geom_bond_distance
    _geom_bond_publ_flag
    C1 N2 . 1.4442(17) ?
    C1 N1 . 1.5139(17) ?
    C1 H1A . 0.99 ?
    C1 H1B . 0.99 ?
    C2 N2 . 1.4654(19) ?
    C2 N3 . 1.4695(18) ?
    C2 H2A . 0.99 ?
    C2 H2B . 0.99 ?
    C3 N3 . 1.4435(17) ?
    C3 N1 . 1.5105(17) ?
    C3 H3A . 0.99 ?
    C3 H3B . 0.99 ?
    C4 N4 . 1.4451(17) ?
    C4 N1 . 1.5179(17) ?
    C4 H4A . 0.99 ?
    C4 H4B . 0.99 ?
    C5 N4 . 1.4715(18) ?
    C5 N2 . 1.4717(18) ?
    C5 H5A . 0.99 ?
    C5 H5B . 0.99 ?
    C6 N4 . 1.4691(19) ?
    C6 N3 . 1.4727(18) ?
    C6 H6A . 0.99 ?
    C6 H6B . 0.99 ?
    N1 H1 . 0.845(19) ?
    C7 O2 . 1.2320(15) ?
    C7 O1 . 1.2821(15) ?
    C7 C8 . 1.4971(17) ?
    C8 C9 . 1.3161(17) ?
    C8 H8 . 0.95 ?
    C9 C10 . 1.4889(17) ?
    C9 H9 . 0.95 ?
    C10 O4 . 1.2179(16) ?
    C10 O3 . 1.3081(15) ?
    O3 H3 . 1.034(18) ?
loop_
    _geom_angle_atom_site_label_1
    _geom_angle_atom_site_label_2
    _geom_angle_atom_site_label_3
    _geom_angle_site_symmetry_1
    _geom_angle_site_symmetry_3
    _geom_angle
    _geom_angle_publ_flag
    N2 C1 N1 . . 109.36(10) ?
    N2 C1 H1A . . 109.8 ?
    N1 C1 H1A . . 109.8 ?
    N2 C1 H1B . . 109.8 ?
    N1 C1 H1B . . 109.8 ?
    H1A C1 H1B . . 108.3 ?
    N2 C2 N3 . . 112.14(11) ?
    N2 C2 H2A . . 109.2 ?
    N3 C2 H2A . . 109.2 ?
    N2 C2 H2B . . 109.2 ?
    N3 C2 H2B . . 109.2 ?
    H2A C2 H2B . . 107.9 ?
    N3 C3 N1 . . 109.42(11) ?
    N3 C3 H3A . . 109.8 ?
    N1 C3 H3A . . 109.8 ?
    N3 C3 H3B . . 109.8 ?
    N1 C3 H3B . . 109.8 ?
    H3A C3 H3B . . 108.2 ?
    N4 C4 N1 . . 109.76(10) ?
    N4 C4 H4A . . 109.7 ?
    N1 C4 H4A . . 109.7 ?
    N4 C4 H4B . . 109.7 ?
    N1 C4 H4B . . 109.7 ?
    H4A C4 H4B . . 108.2 ?
    N4 C5 N2 . . 112.09(11) ?
    N4 C5 H5A . . 109.2 ?
    N2 C5 H5A . . 109.2 ?
    N4 C5 H5B . . 109.2 ?
    N2 C5 H5B . . 109.2 ?
    H5A C5 H5B . . 107.9 ?
    N4 C6 N3 . . 112.10(11) ?
    N4 C6 H6A . . 109.2 ?
    N3 C6 H6A . . 109.2 ?
    N4 C6 H6B . . 109.2 ?
    N3 C6 H6B . . 109.2 ?
    H6A C6 H6B . . 107.9 ?
    C3 N1 C1 . . 109.07(11) ?
    C3 N1 C4 . . 108.88(10) ?
    C1 N1 C4 . . 108.65(10) ?
    C3 N1 H1 . . 109.9(12) ?
    C1 N1 H1 . . 113.1(12) ?
    C4 N1 H1 . . 107.1(12) ?
    C1 N2 C2 . . 109.24(11) ?
    C1 N2 C5 . . 109.06(11) ?
    C2 N2 C5 . . 108.26(11) ?
    C3 N3 C2 . . 109.00(11) ?
    C3 N3 C6 . . 109.07(11) ?
    C2 N3 C6 . . 108.38(11) ?
    C4 N4 C6 . . 108.59(11) ?
    C4 N4 C5 . . 108.84(10) ?
    C6 N4 C5 . . 108.47(11) ?
    O2 C7 O1 . . 123.81(12) ?
    O2 C7 C8 . . 119.76(11) ?
    O1 C7 C8 . . 116.43(11) ?
    C9 C8 C7 . . 122.51(12) ?
    C9 C8 H8 . . 118.7 ?
    C7 C8 H8 . . 118.7 ?
    C8 C9 C10 . . 122.25(12) ?
    C8 C9 H9 . . 118.9 ?
    C10 C9 H9 . . 118.9 ?
    O4 C10 O3 . . 121.80(11) ?
    O4 C10 C9 . . 122.28(12) ?
    O3 C10 C9 . . 115.92(11) ?
    C10 O3 H3 . . 112.0(9) ?
loop_
    _geom_torsion_atom_site_label_1
    _geom_torsion_atom_site_label_2
    _geom_torsion_atom_site_label_3
    _geom_torsion_atom_site_label_4
    _geom_torsion_site_symmetry_1
    _geom_torsion_site_symmetry_2
    _geom_torsion_site_symmetry_3
    _geom_torsion_site_symmetry_4
    _geom_torsion
    _geom_torsion_publ_flag
    N3 C3 N1 C1 . . . . 59.36(14) ?
    N3 C3 N1 C4 . . . . -59.05(14) ?
    N2 C1 N1 C3 . . . . -59.07(14) ?
    N2 C1 N1 C4 . . . . 59.49(14) ?
    N4 C4 N1 C3 . . . . 59.28(13) ?
    N4 C4 N1 C1 . . . . -59.39(13) ?
    N1 C1 N2 C2 . . . . 58.69(14) ?
    N1 C1 N2 C5 . . . . -59.46(14) ?
    N3 C2 N2 C1 . . . . -60.15(14) ?
    N3 C2 N2 C5 . . . . 58.50(14) ?
    N4 C5 N2 C1 . . . . 60.51(15) ?
    N4 C5 N2 C2 . . . . -58.25(15) ?
    N1 C3 N3 C2 . . . . -59.05(14) ?
    N1 C3 N3 C6 . . . . 59.11(14) ?
    N2 C2 N3 C3 . . . . 60.25(14) ?
    N2 C2 N3 C6 . . . . -58.33(14) ?
    N4 C6 N3 C3 . . . . -60.71(15) ?
    N4 C6 N3 C2 . . . . 57.83(14) ?
    N1 C4 N4 C6 . . . . -59.03(13) ?
    N1 C4 N4 C5 . . . . 58.87(14) ?
    N3 C6 N4 C4 . . . . 60.45(14) ?
    N3 C6 N4 C5 . . . . -57.68(14) ?
    N2 C5 N4 C4 . . . . -60.05(15) ?
    N2 C5 N4 C6 . . . . 57.93(14) ?
    O2 C7 C8 C9 . . . . -3.04(19) ?
    O1 C7 C8 C9 . . . . 177.28(11) ?
    C7 C8 C9 C10 . . . . 179.56(11) ?
    C8 C9 C10 O4 . . . . -6.5(2) ?
    C8 C9 C10 O3 . . . . 173.79(11) ?
loop_
    _geom_hbond_atom_site_label_D
    _geom_hbond_atom_site_label_H
    _geom_hbond_atom_site_label_A
    _geom_hbond_site_symmetry_A
    _geom_hbond_distance_DH
    _geom_hbond_distance_HA
    _geom_hbond_distance_DA
    _geom_hbond_angle_DHA
    N1 H1 O1 . 0.845(19) 2.094(19) 2.8704(14) 153(2)
    O3 H3 O1 1_655 1.034(18) 1.458(18) 2.4877(13) 174(2)
    C1 H1A O3 2_756 0.99 2.46 3.2708(16) 138
    C3 H3B O4 2_656 0.99 2.55 3.4629(18) 154
    C4 H4B O4 3_666 0.99 2.48 3.3668(17) 149
    C6 H6A O4 3_666 0.99 2.43 3.3352(18) 152
