# Supplementary material for: Redetermination of the salt hexa­methyl­ene­tetra­minium fumarate
Source: Acta Crystallogr Sect E Struct Rep Online. 2010 Dec 24;67(Pt 1):o214. doi: 10.1107/S1600536810052700 (PMC3050185; doi:10.1107/S1600536810052700)
Supplement: Supplementary file 2 [file e-67-0o214-Isup2.hkl]

#
# h,k,l, Fc-squared, Fo-squared, sigma(Fo-squared) and status flag
#
data_I
_shelx_title ' 7aG161_a in P2(1)/c'
_shelx_refln_list_code          4
_shelx_F_calc_maximum      183.12
_exptl_crystal_F_000       544.00
_reflns_d_resolution_high  0.7573
 
loop_
 _symmetry_equiv_pos_as_xyz
 'x, y, z'
 '-x, y+1/2, -z+1/2'
 '-x, -y, -z'
 'x, -y-1/2, z-1/2'
 
_cell_length_a     6.3020
_cell_length_b    16.0828
_cell_length_c    11.2205
_cell_angle_alpha  90.000
_cell_angle_beta   95.930
_cell_angle_gamma  90.000
 
_shelx_F_squared_multiplier     1.000
 
loop_
 _refln_index_h
 _refln_index_k
 _refln_index_l
 _refln_F_squared_calc
 _refln_F_squared_meas
 _refln_F_squared_sigma
 _refln_observed_status
   1   0   0     3059.63     2401.81     20.54 o
   2   0   0     1430.65     1260.37     16.43 o
   3   0   0      228.09      197.97      5.99 o
   4   0   0        0.01       -0.20      1.22 o
   5   0   0      138.33      144.21      6.88 o
   6   0   0      326.63      258.76      8.20 o
   7   0   0      143.43      158.93      5.67 o
   8   0   0      118.87      157.60      7.88 o
   1   1   0     2852.24     2258.94     25.41 o
   2   1   0      129.91      122.58      2.43 o
   3   1   0     2576.15     2259.24     20.82 o
   4   1   0      294.81      281.41      6.05 o
   5   1   0      224.86      197.64      4.98 o
   6   1   0       56.01       57.09      2.92 o
   7   1   0       94.27      111.84      3.74 o
   8   1   0        4.48        6.73      1.77 o
   0   2   0      363.23      365.19     18.01 o
   1   2   0      617.49      525.23     15.35 o
   2   2   0      106.77       70.80      1.78 o
   3   2   0        0.01        0.00      0.56 o
   4   2   0     1121.28     1066.42     17.91 o
   5   2   0       18.37       21.79      1.87 o
   6   2   0      177.39      169.02      5.21 o
   7   2   0        0.01        0.41      0.98 o
   8   2   0       22.55       34.52      2.83 o
   1   3   0     5165.16     5042.63    209.94 o
   2   3   0      582.79      530.36     19.32 o
   3   3   0      435.26      379.50     14.06 o
   4   3   0      856.98      715.69     55.50 o
   5   3   0     1868.68     1655.01     54.41 o
   6   3   0      337.30      318.08     11.34 o
   7   3   0        8.27       11.79      1.81 o
   8   3   0       75.12       89.26      6.51 o
   0   4   0     2611.03     3049.61    208.60 o
   1   4   0      100.48      101.95      9.84 o
   2   4   0      904.27      860.26     58.16 o
   3   4   0      937.60      896.14     45.95 o
   4   4   0      800.51      724.15     34.47 o
   5   4   0     1570.86     1455.81     52.45 o
   6   4   0        8.64        5.91      1.45 o
   7   4   0      110.84      111.41      4.03 o
   8   4   0        1.36        3.02      2.54 o
   1   5   0      381.57      431.09     20.59 o
   2   5   0      489.95      469.65     27.11 o
   3   5   0        5.91        5.71      1.00 o
   4   5   0      498.64      449.71     18.64 o
   5   5   0     1152.75     1079.60     54.48 o
   6   5   0      275.01      292.35     13.89 o
   7   5   0        1.63        0.46      1.52 o
   8   5   0       59.16       86.14      8.29 o
   0   6   0      414.83      430.96     28.63 o
   1   6   0     6612.39     7237.01    286.98 o
   2   6   0       36.26       39.87      2.69 o
   3   6   0       15.96       17.11      1.29 o
   4   6   0      304.98      286.27     21.96 o
   5   6   0       72.40       74.62      3.41 o
   6   6   0       34.47       38.80      2.97 o
   7   6   0       13.98       18.28      3.52 o
   1   7   0      391.57      464.78     23.19 o
   2   7   0      693.67      729.77     42.64 o
   3   7   0       59.19       61.29      3.79 o
   4   7   0      971.90      887.85     56.17 o
   5   7   0      320.61      296.53     16.51 o
   6   7   0        0.00        0.36      1.34 o
   7   7   0        0.98       -0.59      1.94 o
   0   8   0        1.91        3.36      1.58 o
   1   8   0      566.92      775.94     43.75 o
   2   8   0     1126.45     1191.82     77.37 o
   3   8   0        0.00       -0.05      0.62 o
   4   8   0      156.55      150.91      8.48 o
   5   8   0      554.57      548.57     36.11 o
   6   8   0       67.35       74.10      6.60 o
   7   8   0        2.07       -0.90      1.97 o
   1   9   0       27.49       38.96      2.88 o
   2   9   0       77.77       84.62      8.54 o
   3   9   0      233.21      249.67     15.01 o
   4   9   0       88.47       77.10      6.30 o
   5   9   0      635.05      678.14     54.77 o
   6   9   0       32.83       33.81      5.50 o
   7   9   0       72.90       80.75      6.51 o
   0  10   0      129.35      146.41     10.53 o
   1  10   0      430.91      484.56     32.44 o
   2  10   0       82.92       79.50      8.11 o
   3  10   0       54.69       60.40      5.69 o
   4  10   0      353.32      348.00     24.51 o
   5  10   0        0.90        0.94      1.61 o
   6  10   0      318.03      340.12     31.51 o
   7  10   0       10.03       11.81      3.50 o
   1  11   0      117.16      129.14      6.88 o
   2  11   0       18.59       17.94      3.10 o
   3  11   0       85.62      103.04      7.79 o
   4  11   0       31.76       25.03      2.43 o
   5  11   0       17.95       19.80      3.36 o
   6  11   0       14.85       13.70      3.47 o
   7  11   0       87.69      106.03      7.67 o
   0  12   0     2677.55     2805.75    253.55 o
   1  12   0      173.80      194.53     12.20 o
   2  12   0       44.87       34.75      6.62 o
   3  12   0       37.48       39.04      2.68 o
   4  12   0       14.26       11.07      1.88 o
   5  12   0       14.52       19.21      3.59 o
   6  12   0        0.98        2.08      2.24 o
   1  13   0       83.32       93.10      6.02 o
   2  13   0      101.43      104.15      7.46 o
   3  13   0      339.75      299.72     17.88 o
   4  13   0       41.13       38.82      3.80 o
   5  13   0        1.09       -0.57      1.75 o
   6  13   0       10.16        7.80      3.09 o
   0  14   0      624.24      637.19     67.24 o
   1  14   0     1021.86     1068.33    102.58 o
   2  14   0       54.93       63.02      3.51 o
   3  14   0        1.68        0.25      1.19 o
   4  14   0        6.84        8.70      2.22 o
   5  14   0        0.06       -2.02      2.02 o
   6  14   0        1.39        1.06      2.49 o
   1  15   0       96.96       99.15     13.44 o
   2  15   0      106.45      104.31      6.07 o
   3  15   0       14.66       14.68      2.14 o
   4  15   0        7.95        5.41      2.58 o
   5  15   0       35.06       33.53      4.73 o
   0  16   0       40.02       39.56      6.12 o
   1  16   0       47.86       45.24      5.58 o
   2  16   0       55.92       49.90      3.32 o
   3  16   0      250.43      229.71     17.30 o
   4  16   0       43.25       33.01      5.65 o
   5  16   0       27.53       35.17      5.04 o
   1  17   0        0.31        1.49      1.54 o
   2  17   0      436.89      433.87     25.18 o
   3  17   0       82.57       93.08      6.86 o
   4  17   0        0.79        3.27      2.66 o
   0  18   0       28.10       30.60      9.18 o
   1  18   0       25.70       23.15      3.04 o
   2  18   0        0.21        1.73      1.70 o
   3  18   0      151.25      176.70     27.17 o
   4  18   0        4.79        5.18      3.15 o
   1  19   0       71.63       72.00     10.21 o
   2  19   0       67.72       68.29      7.91 o
   3  19   0        7.32        6.55      3.00 o
   0  20   0        0.14        0.32      3.15 o
   1  20   0        4.82        5.93      2.38 o
   2  20   0        8.99        5.89      3.88 o
   1  21   0       88.61       80.70     12.40 o
  -8   1   1       19.22       21.30      2.18 o
  -7   1   1       56.16       60.83      3.41 o
  -6   1   1        1.05       -1.00      1.00 o
  -5   1   1       71.73       52.61      3.05 o
  -4   1   1      169.92      166.95      4.50 o
  -3   1   1     5908.50     5086.45     47.34 o
  -2   1   1      313.16      297.61      4.62 o
  -1   1   1      521.70      456.14     10.40 o
   0   1   1      137.62      171.92      9.65 o
   1   1   1      579.44      531.48     13.92 o
   2   1   1       82.77       66.96      1.82 o
   3   1   1      210.36      212.44      3.99 o
   4   1   1      179.12      161.49      3.75 o
   5   1   1      188.12      164.04      3.44 o
   6   1   1      303.35      265.80      5.08 o
   7   1   1       41.56       44.89      2.87 o
   8   1   1       22.24       39.97      3.69 o
  -8   2   1       13.18       28.09      2.68 o
  -7   2   1       31.72       31.72      2.93 o
  -6   2   1        0.12        0.03      1.00 o
  -5   2   1        6.24        4.57      1.22 o
  -4   2   1      542.24      472.14      8.74 o
  -3   2   1        0.42       -0.44      0.69 o
  -2   2   1      199.22      153.74      3.31 o
  -1   2   1     4308.73     4122.07    157.13 o
   0   2   1       25.40       30.25      2.26 o
   1   2   1    16076.16    14437.65    484.23 o
   2   2   1     2117.57     1979.43     53.90 o
   3   2   1      403.30      355.86     16.97 o
   4   2   1       57.06       44.98      2.76 o
   5   2   1       18.74       15.03      1.55 o
   6   2   1        1.48        2.00      1.09 o
   7   2   1        0.11        1.68      1.26 o
   8   2   1       65.82       77.24      4.85 o
  -8   3   1       39.55       55.88      3.81 o
  -7   3   1       49.11       47.46      3.39 o
  -6   3   1      156.47      154.32      5.92 o
  -5   3   1      263.11      245.42      8.55 o
  -4   3   1      345.76      321.39     11.80 o
  -3   3   1     1340.56      893.75    258.57 o
  -2   3   1      440.61      427.16     15.08 o
  -1   3   1       56.11       59.32      2.95 o
   0   3   1     9469.40     8892.38    508.57 o
   1   3   1        1.90        1.88      0.46 o
   2   3   1     1219.12     1181.70     37.50 o
   3   3   1        2.97        3.13      0.80 o
   4   3   1      110.07      100.96      3.17 o
   5   3   1      141.68      131.22      4.42 o
   6   3   1      264.83      261.97      9.81 o
   7   3   1       33.10       28.27      2.59 o
   8   3   1       13.95       20.31      3.07 o
  -8   4   1       47.02       64.07      5.09 o
  -7   4   1       22.52       25.02      2.91 o
  -6   4   1        0.87        3.06      1.15 o
  -5   4   1        3.02        0.88      1.00 o
  -4   4   1      310.25      321.00     13.04 o
  -3   4   1      922.22      977.62     42.01 o
  -2   4   1      207.93      223.91      8.84 o
  -1   4   1       93.20      104.92      5.42 o
   0   4   1      259.72      282.82     15.32 o
   1   4   1      563.44      549.68     22.88 o
   2   4   1     6597.70     6437.54    238.94 o
   3   4   1       15.55       18.15      1.34 o
   4   4   1      280.32      257.89      7.88 o
   5   4   1        1.03        0.26      0.94 o
   6   4   1        8.18        6.80      1.75 o
   7   4   1       14.96       12.90      2.35 o
   8   4   1       22.96       32.22      5.21 o
  -8   5   1        2.31        5.54      2.45 o
  -7   5   1        2.83        4.40      2.28 o
  -6   5   1      103.99       90.22      5.86 o
  -5   5   1       73.43       71.25      5.27 o
  -4   5   1     1557.86     1504.91     82.40 o
  -3   5   1      164.67      179.13      8.35 o
  -2   5   1      350.87      329.66     14.60 o
  -1   5   1      170.82      173.27      8.58 o
   0   5   1       10.90       11.40      1.15 o
   1   5   1        0.07        4.84      0.78 o
   2   5   1     1087.35     1128.78     48.52 o
   3   5   1       64.47       69.81      3.17 o
   4   5   1      186.02      180.28      6.17 o
   5   5   1      319.54      307.74     11.43 o
   6   5   1       99.94       94.74      4.43 o
   7   5   1        0.00        1.86      1.90 o
  -7   6   1        2.09        6.34      2.14 o
  -6   6   1        1.74        1.47      1.36 o
  -5   6   1      220.71      205.71     13.46 o
  -4   6   1       37.36       35.99      2.38 o
  -3   6   1        0.88        1.49      0.71 o
  -2   6   1      275.08      276.80     11.60 o
  -1   6   1      974.67     1156.49     59.81 o
   0   6   1      104.27       95.40      6.95 o
   1   6   1      193.89      216.82     14.29 o
   2   6   1      711.45      773.51     43.98 o
   3   6   1      682.03      693.41     39.59 o
   4   6   1       35.00       34.11      1.91 o
   5   6   1      785.49      744.82     35.41 o
   6   6   1       34.32       35.16      3.45 o
   7   6   1        5.70        3.65      2.04 o
  -7   7   1        2.02        2.13      1.83 o
  -6   7   1        0.13        0.98      1.54 o
  -5   7   1      849.22      866.69     58.52 o
  -4   7   1      989.70      927.27     70.56 o
  -3   7   1      267.40      241.00     14.28 o
  -2   7   1      164.09      176.18      8.15 o
  -1   7   1      102.83       98.19      4.97 o
   0   7   1       48.33       47.86      2.92 o
   1   7   1     2783.46     3108.02    211.37 o
   2   7   1     1415.75     1489.00     91.29 o
   3   7   1       10.15        5.38      0.72 o
   4   7   1       77.99       78.66      6.12 o
   5   7   1      345.56      345.82     24.43 o
   6   7   1       43.86       43.18      3.80 o
   7   7   1        0.15        3.38      2.17 o
  -7   8   1       10.66       11.91      2.83 o
  -6   8   1        0.03       -0.15      1.47 o
  -5   8   1      371.63      368.37     25.98 o
  -4   8   1        0.31        0.08      0.93 o
  -3   8   1       28.32       29.00      1.95 o
  -2   8   1       89.93       84.31      3.70 o
  -1   8   1      501.41      580.20     34.75 o
   0   8   1       59.19       69.44      5.61 o
   1   8   1      279.10      287.23     18.01 o
   2   8   1     2063.96     2292.58    139.15 o
   3   8   1      405.23      402.61     34.17 o
   4   8   1       22.01       23.48      2.02 o
   5   8   1       21.41       18.37      2.60 o
   6   8   1      111.09      116.78      7.50 o
   7   8   1      171.46      184.54     10.35 o
  -7   9   1        8.30        5.25      2.35 o
  -6   9   1        0.81       -1.12      1.41 o
  -5   9   1      459.01      487.46     49.57 o
  -4   9   1        1.59        0.90      0.87 o
  -3   9   1       33.72       37.28      2.79 o
  -2   9   1       72.49       78.72      4.30 o
  -1   9   1       22.33       22.68      2.30 o
   0   9   1       26.26       26.15      3.89 o
   1   9   1     1228.72     1433.47     91.08 o
   2   9   1       25.63       31.94      2.25 o
   3   9   1      480.48      468.87     31.94 o
   4   9   1       32.78       35.46      3.36 o
   5   9   1       86.63       87.64      8.98 o
   6   9   1      157.18      177.29     16.91 o
   7   9   1       60.56       77.58      6.56 o
  -7  10   1       91.56      104.30      7.30 o
  -6  10   1        0.70       -1.07      1.52 o
  -5  10   1       83.85       72.77      6.27 o
  -4  10   1       60.26       57.76      6.17 o
  -3  10   1       47.25       43.71      3.02 o
  -2  10   1       20.77       21.44      1.43 o
  -1  10   1      327.65      351.96     23.55 o
   0  10   1       38.26       39.37      4.58 o
   1  10   1      230.94      229.70     16.47 o
   2  10   1      145.97      157.62      8.21 o
   3  10   1      102.59      115.08      8.34 o
   4  10   1      245.48      243.71     21.16 o
   5  10   1       99.46       98.58      9.83 o
   6  10   1       53.63       54.83      5.41 o
   7  10   1      101.72      104.03      7.32 o
  -7  11   1        2.94        4.37      2.60 o
  -6  11   1        0.01        1.05      2.11 o
  -5  11   1       32.42       24.76      3.15 o
  -4  11   1      202.87      161.32     26.70 o
  -3  11   1        0.04        1.22      0.80 o
  -2  11   1       25.35       26.42      1.72 o
  -1  11   1       89.81       98.25     10.18 o
   0  11   1       17.43       24.51      2.48 o
   1  11   1      121.02      126.79     16.70 o
   2  11   1       11.01       14.31      1.76 o
   3  11   1      170.40      154.23      7.90 o
   4  11   1       86.87       98.21      8.41 o
   5  11   1        0.00       -0.27      1.54 o
   6  11   1      277.29      298.45     27.61 o
   7  11   1       30.29       38.48      5.43 o
  -6  12   1      106.90      114.64      7.92 o
  -5  12   1       13.53        9.91      2.91 o
  -4  12   1      576.55      420.75     91.29 o
  -3  12   1      203.16      218.05     11.71 o
  -2  12   1      398.29      396.88     20.76 o
  -1  12   1        1.12        3.78      1.10 o
   0  12   1      915.83      962.54     58.83 o
   1  12   1      439.31      489.51     36.52 o
   2  12   1      357.96      355.57     14.77 o
   3  12   1      249.55      229.93     16.51 o
   4  12   1        9.28        5.77      1.67 o
   5  12   1        3.57        1.53      1.77 o
   6  12   1       57.61       63.01      5.94 o
  -6  13   1        0.11        0.83      2.38 o
  -5  13   1       15.70       12.65      3.73 o
  -4  13   1      123.53       84.02     20.88 o
  -3  13   1      156.59      125.72      6.90 o
  -2  13   1      245.94      244.80     11.53 o
  -1  13   1     1192.17     1278.92    106.90 o
   0  13   1      701.81      754.68     50.07 o
   1  13   1       66.71       66.97      4.59 o
   2  13   1       23.92       27.95      2.41 o
   3  13   1      123.58      132.31      9.08 o
   4  13   1       31.31       32.25      3.56 o
   5  13   1        6.08        6.28      2.62 o
   6  13   1      308.78      330.66     39.42 o
  -6  14   1       12.57       17.33      4.03 o
  -5  14   1        1.40        2.72      2.25 o
  -4  14   1       24.69       18.45      2.78 o
  -3  14   1       48.43       43.21      2.99 o
  -2  14   1       98.60      101.29      6.43 o
  -1  14   1      443.31      457.22     36.59 o
   0  14   1      302.06      332.97     20.82 o
   1  14   1        9.99       11.98      1.90 o
   2  14   1      441.27      406.81     27.16 o
   3  14   1      214.02      188.65     12.64 o
   4  14   1       69.84       67.40      6.70 o
   5  14   1        1.53        1.49      2.16 o
   6  14   1       18.41       19.93      4.29 o
  -5  15   1       24.25       29.94      4.45 o
  -4  15   1       76.71       76.19      5.38 o
  -3  15   1        0.03        0.89      1.49 o
  -2  15   1        8.91        7.40      1.76 o
  -1  15   1      444.92      456.31     31.09 o
   0  15   1      232.94      261.62     17.93 o
   1  15   1       58.62       58.30      5.11 o
   2  15   1      300.53      282.67     19.69 o
   3  15   1      198.56      181.50     13.41 o
   4  15   1       83.98       85.02     13.92 o
   5  15   1        1.75        0.47      2.22 o
  -5  16   1       28.16       23.07      4.43 o
  -4  16   1      116.31      107.90      9.53 o
  -3  16   1        9.66        5.51      2.33 o
  -2  16   1       49.97       56.80      3.73 o
  -1  16   1       31.96       32.54      2.75 o
   0  16   1       57.89       56.29      6.72 o
   1  16   1      779.44      768.20     62.30 o
   2  16   1        3.82        6.85      1.82 o
   3  16   1        0.12       -0.87      1.52 o
   4  16   1        3.89        2.77      2.48 o
   5  16   1       14.05       15.00      3.80 o
  -4  17   1        4.81        7.21      2.84 o
  -3  17   1        9.15        8.12      2.41 o
  -2  17   1       75.74       94.80      6.16 o
  -1  17   1      328.21      327.92     26.02 o
   0  17   1        0.04        1.33      1.60 o
   1  17   1        0.63        3.68      1.63 o
   2  17   1       21.73       21.54      2.59 o
   3  17   1       96.79      107.74     10.33 o
   4  17   1      136.59      142.72     20.88 o
  -4  18   1       69.10       69.89      8.38 o
  -3  18   1       75.77       78.59     11.58 o
  -2  18   1       71.24       86.23      6.12 o
  -1  18   1        9.67       15.18      2.80 o
   0  18   1       38.70       46.19      7.54 o
   1  18   1       20.94       17.22      2.88 o
   2  18   1       28.66       27.37      3.42 o
   3  18   1        8.28       18.25      3.81 o
   4  18   1        6.77        7.76      3.40 o
  -3  19   1       21.16       23.11      4.25 o
  -2  19   1      325.25      328.64     34.87 o
  -1  19   1        8.84        7.69      4.80 o
   0  19   1        2.87        1.90      2.04 o
   1  19   1       40.94       41.96      6.10 o
   2  19   1       61.97       65.58      6.74 o
   3  19   1       33.22       31.00      4.81 o
  -2  20   1       16.28       15.66      3.61 o
  -1  20   1      246.99      278.52     29.21 o
   0  20   1       12.16       11.61      2.86 o
   1  20   1       64.86       62.24      8.89 o
   2  20   1        0.48       -2.54      2.54 o
  -1  21   1        7.01       11.66      4.43 o
   0  21   1        8.53       11.28      3.58 o
   1  21   1       28.16       28.11      4.48 o
  -8   0   2      138.77      203.09     11.13 o
  -7   0   2       25.59       30.88      4.37 o
  -6   0   2      160.53      146.08      7.49 o
  -5   0   2        9.02        6.22      2.01 o
  -4   0   2        0.19        0.24      1.23 o
  -3   0   2      509.66      211.87    233.91 o
  -2   0   2      887.48      822.78     46.76 o
  -1   0   2     2767.77     2892.32    207.59 o
   0   0   2     5641.72     6109.12    103.76 o
   1   0   2     1243.04     1233.60     83.82 o
   2   0   2       11.81       14.93      1.27 o
   3   0   2     4411.56     4294.42    159.35 o
   4   0   2      323.00      283.62      6.87 o
   5   0   2       50.61       50.00      3.17 o
   6   0   2        7.62        6.90      2.18 o
   7   0   2       37.40       49.13      4.53 o
   8   0   2        3.73        5.47      3.51 o
  -8   1   2        4.63        3.21      1.81 o
  -7   1   2        9.58       12.65      2.09 o
  -6   1   2        8.93        5.50      1.94 o
  -5   1   2        2.02        1.52      1.00 o
  -4   1   2      492.15      440.98      7.06 o
  -3   1   2     3637.58     3233.95     17.59 o
  -2   1   2      345.39      337.35     12.19 o
  -1   1   2     8116.36     8101.97    280.24 o
   0   1   2      434.16      452.41     18.60 o
   1   1   2      513.53      511.32     23.49 o
   2   1   2      167.09      151.62      4.40 o
   3   1   2       26.37       29.90      1.73 o
   4   1   2      446.15      445.86      9.54 o
   5   1   2       44.75       39.55      2.35 o
   6   1   2        2.42        1.80      1.08 o
   7   1   2       43.47       49.27      3.20 o
   8   1   2        2.18        2.68      2.18 o
  -8   2   2       60.02       68.29      5.10 o
  -7   2   2        0.50        0.64      1.31 o
  -6   2   2      121.29      101.68      3.95 o
  -5   2   2        0.29        0.26      1.01 o
  -4   2   2      766.44      737.18      9.19 o
  -3   2   2        1.40        2.02      0.76 o
  -2   2   2     1117.81     1028.25     12.53 o
  -1   2   2      693.84      682.04     31.69 o
   0   2   2     2456.72     2578.37    130.10 o
   1   2   2      323.69      383.00     18.22 o
   2   2   2      244.06      266.47     11.61 o
   3   2   2      293.65      310.00     11.76 o
   4   2   2      149.19      140.81      3.91 o
   5   2   2      106.09       91.68      3.80 o
   6   2   2       81.74       73.16      3.31 o
   7   2   2       12.40       15.67      2.04 o
   8   2   2       12.02       10.09      2.90 o
  -8   3   2        6.85        7.22      2.46 o
  -7   3   2       51.62       54.30      3.57 o
  -6   3   2        1.95        0.60      1.13 o
  -5   3   2       86.69       85.98      3.54 o
  -4   3   2      624.93      613.95     17.46 o
  -3   3   2        2.19        4.79      0.76 o
  -2   3   2      166.09      138.43      4.99 o
  -1   3   2     2636.71     2738.30    163.50 o
   0   3   2        6.41        3.11      0.64 o
   1   3   2      575.35      693.97     29.76 o
   2   3   2      301.64      320.05     14.73 o
   3   3   2      266.44      281.46     11.08 o
   4   3   2     1043.88     1056.80     34.06 o
   5   3   2      102.66      102.80      3.42 o
   6   3   2      167.76      161.15      4.67 o
   7   3   2        7.57       10.24      2.21 o
   8   3   2      129.45      165.22      6.75 o
  -8   4   2        0.08        1.51      2.19 o
  -7   4   2        7.15        3.62      1.80 o
  -6   4   2       36.72       43.96      3.72 o
  -5   4   2        0.17        0.30      1.02 o
  -4   4   2      136.06      135.73      8.26 o
  -3   4   2      145.21      137.48      5.07 o
  -2   4   2      397.10      361.51     25.20 o
  -1   4   2      166.36      139.45      9.22 o
   0   4   2       11.09       16.60      1.30 o
   1   4   2      216.05      215.00      8.89 o
   2   4   2        0.10        4.05      0.58 o
   3   4   2      677.22      712.84     30.48 o
   4   4   2      173.33      183.93      7.70 o
   5   4   2      783.30      772.38     31.60 o
   6   4   2        0.20       -0.55      1.15 o
   7   4   2       51.55       58.74      4.55 o
  -8   5   2       20.86       23.62      4.22 o
  -7   5   2        1.32        3.25      1.65 o
  -6   5   2        1.05       -0.68      0.99 o
  -5   5   2      110.73       87.18     10.45 o
  -4   5   2       78.53       76.60      5.00 o
  -3   5   2       28.88       24.13      1.75 o
  -2   5   2     4051.52     4053.66    182.20 o
  -1   5   2       65.28       70.79      4.65 o
   0   5   2      585.40      593.96     39.55 o
   1   5   2      985.82     1077.07     64.14 o
   2   5   2        0.02       -0.01      0.43 o
   3   5   2       11.91       18.78      1.52 o
   4   5   2      161.70      149.83      7.43 o
   5   5   2       52.97       56.50      4.19 o
   6   5   2       63.49       59.03      4.09 o
   7   5   2        1.33        0.50      1.77 o
  -7   6   2        0.03        2.90      2.16 o
  -6   6   2      115.23      101.14      5.16 o
  -5   6   2      184.78      198.56     12.71 o
  -4   6   2      169.77      164.32     13.63 o
  -3   6   2        0.14       -0.14      0.57 o
  -2   6   2       17.51       18.94      1.23 o
  -1   6   2     2463.79     2625.34    154.69 o
   0   6   2      959.59      983.53     67.78 o
   1   6   2     9576.91    10916.22    550.24 o
   2   6   2        7.91       11.97      1.05 o
   3   6   2        1.41        0.16      0.83 o
   4   6   2     1354.70     1396.40     78.34 o
   5   6   2      235.60      238.70     11.04 o
   6   6   2       33.11       35.61      3.52 o
   7   6   2        0.15       -1.65      1.65 o
  -7   7   2        1.37        1.71      1.97 o
  -6   7   2       54.42       41.12      3.48 o
  -5   7   2      150.44      158.01     15.19 o
  -4   7   2      352.15      352.77     29.81 o
  -3   7   2       31.61       35.27      1.95 o
  -2   7   2       34.14       35.58      1.64 o
  -1   7   2      643.92      670.39     38.15 o
   0   7   2      465.58      454.61     48.27 o
   1   7   2       45.90       54.58      3.43 o
   2   7   2      963.62     1093.79     70.62 o
   3   7   2      838.14      911.84     68.55 o
   4   7   2     1196.45     1285.53     80.74 o
   5   7   2       18.59       21.86      2.86 o
   6   7   2       66.33       74.61      4.78 o
   7   7   2        1.44        1.51      2.10 o
  -7   8   2        2.82        4.91      2.51 o
  -6   8   2       67.66       70.13      7.28 o
  -5   8   2        3.88        1.93      1.29 o
  -4   8   2        1.01        0.69      0.86 o
  -3   8   2       98.44      100.60      5.56 o
  -2   8   2        0.18        1.40      0.61 o
  -1   8   2      787.28      862.19     57.38 o
   0   8   2      409.10      441.63     39.30 o
   1   8   2      322.92      409.88     23.84 o
   2   8   2      258.80      341.38     17.69 o
   3   8   2      395.26      413.50     32.40 o
   4   8   2      627.95      606.98     39.85 o
   5   8   2       25.35       30.37      3.20 o
   6   8   2       28.18       29.00      4.43 o
   7   8   2        0.66        0.14      2.02 o
  -7   9   2       16.20       11.23      2.82 o
  -6   9   2       22.88       26.36      3.83 o
  -5   9   2      177.66      156.36      7.21 o
  -4   9   2      628.89      587.73     38.75 o
  -3   9   2       15.84       19.05      1.58 o
  -2   9   2     1247.09     1307.50     56.10 o
  -1   9   2       86.67       83.89      5.73 o
   0   9   2       55.08       55.49      3.67 o
   1   9   2      470.44      565.83     25.88 o
   2   9   2      703.08      758.96     44.64 o
   3   9   2      891.16      857.80     60.66 o
   4   9   2      327.65      306.46     29.16 o
   5   9   2      168.48      174.01     13.20 o
   6   9   2       37.40       38.69      6.19 o
   7   9   2        9.68       12.15      3.69 o
  -7  10   2       43.50       44.22      4.58 o
  -6  10   2       26.62       34.42      4.36 o
  -5  10   2      224.63      202.95     15.52 o
  -4  10   2       44.40       50.14      3.32 o
  -3  10   2      298.48      299.73     12.67 o
  -2  10   2      241.22      246.23     13.32 o
  -1  10   2      604.82      647.75     45.85 o
   0  10   2        6.97       12.63      1.39 o
   1  10   2       52.97       61.87      3.33 o
   2  10   2      206.65      226.93     16.43 o
   3  10   2       23.89       33.23      2.32 o
   4  10   2     1215.80     1245.20    103.40 o
   5  10   2      408.13      429.76     32.63 o
   6  10   2      169.04      207.72     18.85 o
   7  10   2       29.35       33.51      5.76 o
  -7  11   2        4.04        4.18      2.32 o
  -6  11   2      114.70      131.32      6.50 o
  -5  11   2        7.58        7.62      2.49 o
  -4  11   2      115.71      114.71      6.42 o
  -3  11   2       61.03       51.16      3.14 o
  -2  11   2        0.33        0.42      0.81 o
  -1  11   2     1613.59     1615.43    108.43 o
   0  11   2       20.26       24.06      1.71 o
   1  11   2       71.89       78.79      6.19 o
   2  11   2        3.65        3.89      1.28 o
   3  11   2       16.61       16.53      1.89 o
   4  11   2      526.98      525.56     40.03 o
   5  11   2        7.39        5.42      2.06 o
   6  11   2       28.95       35.74      4.06 o
  -6  12   2       97.98      103.46     10.26 o
  -5  12   2       31.01       26.58      3.30 o
  -4  12   2       25.55       22.36      2.52 o
  -3  12   2      162.63      138.16      7.29 o
  -2  12   2      238.16      237.66     12.12 o
  -1  12   2       98.92       97.99      8.07 o
   0  12   2       60.24       54.86      4.79 o
   1  12   2      104.20      122.84      4.28 o
   2  12   2      184.91      182.74     12.27 o
   3  12   2        0.43        2.45      1.29 o
   4  12   2        7.33       17.76      2.92 o
   5  12   2        0.12        1.54      1.77 o
   6  12   2       18.82       21.71      4.21 o
  -6  13   2       89.81      105.34      9.91 o
  -5  13   2        7.55        5.65      1.94 o
  -4  13   2      402.76      350.00     16.29 o
  -3  13   2      119.34      108.91      3.73 o
  -2  13   2      502.55      520.19     28.33 o
  -1  13   2      343.23      347.14     25.17 o
   0  13   2     2040.22     2065.84    157.28 o
   1  13   2      161.29      159.67     11.93 o
   2  13   2        1.15        0.55      1.19 o
   3  13   2       88.50      105.54      8.89 o
   4  13   2       24.69       22.72      4.16 o
   5  13   2        1.20        0.01      1.77 o
   6  13   2      133.03      140.71     11.46 o
  -6  14   2      200.18      228.56     17.30 o
  -5  14   2       23.14       21.97      3.24 o
  -4  14   2       26.30       25.76      3.11 o
  -3  14   2      164.07      140.33      8.52 o
  -2  14   2        2.61        2.63      1.19 o
  -1  14   2      569.29      577.98     37.74 o
   0  14   2      109.87      112.75     10.81 o
   1  14   2       32.20       36.27      3.09 o
   2  14   2      252.09      235.56     14.83 o
   3  14   2      271.68      232.54     23.49 o
   4  14   2       76.00       73.53      6.45 o
   5  14   2        6.17        6.44      3.35 o
   6  14   2       47.80       52.38      9.26 o
  -5  15   2        4.00        6.50      2.79 o
  -4  15   2       51.33       48.73      5.76 o
  -3  15   2        1.65        1.78      1.68 o
  -2  15   2      510.73      468.10     27.83 o
  -1  15   2      127.19      132.39      8.64 o
   0  15   2      965.17     1012.45     69.62 o
   1  15   2       25.90       23.25      2.45 o
   2  15   2        7.67       10.69      2.00 o
   3  15   2       34.55       39.50      3.70 o
   4  15   2      145.30      160.99     17.46 o
   5  15   2        8.24        9.24      3.90 o
  -5  16   2        1.66        2.06      2.28 o
  -4  16   2      158.49      146.13     13.82 o
  -3  16   2        1.02       -0.72      1.57 o
  -2  16   2       41.41       43.34      3.74 o
  -1  16   2        4.16        3.63      1.65 o
   0  16   2       51.52       55.81      4.71 o
   1  16   2      345.38      347.94     29.15 o
   2  16   2        6.17        7.53      2.28 o
   3  16   2       31.27       32.23      3.54 o
   4  16   2       86.57       77.91     10.85 o
   5  16   2       49.10       53.40      8.12 o
  -4  17   2        0.12       -0.15      1.79 o
  -3  17   2        4.94        5.43      2.15 o
  -2  17   2       11.35       16.26      2.78 o
  -1  17   2        5.88        6.22      2.10 o
   0  17   2       89.85       99.12      7.11 o
   1  17   2       12.80       13.63      2.30 o
   2  17   2        0.11        0.65      1.82 o
   3  17   2        0.24        0.39      1.84 o
   4  17   2       42.24       42.76      6.34 o
  -4  18   2       84.58       87.02      8.59 o
  -3  18   2       60.59       60.86      5.78 o
  -2  18   2        1.58        0.69      1.76 o
  -1  18   2        6.74        9.23      3.07 o
   0  18   2        2.43        2.74      1.96 o
   1  18   2        9.11        7.35      2.04 o
   2  18   2      224.43      231.75     20.45 o
   3  18   2        0.28       -0.71      1.88 o
   4  18   2       53.21       46.79      5.72 o
  -3  19   2        8.83       10.36      2.90 o
  -2  19   2       14.76       17.72      3.71 o
  -1  19   2      129.39      137.79     15.14 o
   0  19   2       31.11       35.98      4.58 o
   1  19   2       70.91       67.50      9.60 o
   2  19   2       27.84       29.48      3.76 o
   3  19   2       20.78       20.80      4.22 o
  -2  20   2        0.02        0.88      2.58 o
  -1  20   2       55.86       72.07      8.95 o
   0  20   2        4.61       12.02      4.44 o
   1  20   2       44.95       50.56      5.27 o
   2  20   2       95.73      105.03     14.08 o
   0  21   2       10.18        6.41      3.91 o
  -8   1   3        2.16        3.87      2.39 o
  -7   1   3       86.89       98.69      4.87 o
  -6   1   3      245.50      220.65      6.39 o
  -5   1   3        3.32        0.81      1.01 o
  -4   1   3       73.89       74.68      3.08 o
  -3   1   3      360.57      341.10      6.23 o
  -2   1   3       98.61      110.22     15.38 o
  -1   1   3     1133.73     1327.21     55.45 o
   0   1   3    20332.27    20650.11    814.84 o
   1   1   3        6.80       11.11      0.88 o
   2   1   3       34.08       28.26      1.92 o
   3   1   3      802.58      863.58     33.69 o
   4   1   3      215.02      223.55      9.63 o
   5   1   3       50.18       53.78      2.54 o
   6   1   3        3.06        2.10      1.28 o
   7   1   3        0.29        1.44      1.66 o
  -8   2   3        5.03        5.29      2.35 o
  -7   2   3       40.01       30.36      3.70 o
  -6   2   3       83.01       93.19      4.27 o
  -5   2   3      140.28      122.95      4.35 o
  -4   2   3      467.67      448.83     11.16 o
  -3   2   3       47.76       49.18      2.51 o
  -2   2   3       26.07       20.64      0.98 o
  -1   2   3     3691.20     4132.43    168.15 o
   0   2   3       90.38      100.25      5.68 o
   1   2   3     1464.40     1759.20     76.76 o
   2   2   3       37.58       37.00      2.30 o
   3   2   3      112.74      114.64      5.96 o
   4   2   3      579.29      588.12     20.93 o
   5   2   3      308.38      292.16     10.35 o
   6   2   3      372.78      351.98     10.99 o
   7   2   3        1.43        1.57      1.58 o
  -8   3   3        0.79        0.95      1.80 o
  -7   3   3       61.34       55.92      4.22 o
  -6   3   3      269.35      253.86     10.56 o
  -5   3   3       35.50       36.43      2.31 o
  -4   3   3       57.45       50.14      2.56 o
  -3   3   3      120.90      122.67      3.00 o
  -2   3   3        5.58        9.36      1.17 o
  -1   3   3      500.47      539.27     34.65 o
   0   3   3      529.95      482.38     34.73 o
   1   3   3      577.02      689.36     39.32 o
   2   3   3        0.01        0.72      0.46 o
   3   3   3        1.53        0.94      0.72 o
   4   3   3       40.73       37.47      2.12 o
   5   3   3       84.21       87.18      3.29 o
   6   3   3      466.99      459.27     15.80 o
   7   3   3        1.54        2.99      1.75 o
  -8   4   3        4.34        7.51      2.54 o
  -7   4   3        0.00        1.37      1.56 o
  -6   4   3       82.91       96.44      6.85 o
  -5   4   3      368.36      349.48     12.78 o
  -4   4   3       69.11       65.84      3.17 o
  -3   4   3      430.07      450.39     15.93 o
  -2   4   3     1106.56     1051.60     38.68 o
  -1   4   3      245.56      217.13     13.37 o
   0   4   3       86.19       90.18      9.12 o
   1   4   3      252.97      281.39     19.97 o
   2   4   3      780.56      918.55     51.14 o
   3   4   3       50.19       53.37      2.52 o
   4   4   3      376.83      399.82     20.65 o
   5   4   3      440.80      461.98     17.55 o
   6   4   3        2.92        3.19      1.54 o
   7   4   3       18.09       16.90      3.07 o
  -8   5   3       11.86       13.87      3.50 o
  -7   5   3       11.72       11.93      2.44 o
  -6   5   3       44.05       51.84      3.77 o
  -5   5   3      401.67      417.34     25.94 o
  -4   5   3        2.31        2.99      1.11 o
  -3   5   3        8.84       10.22      0.98 o
  -2   5   3        0.22        1.74      0.85 o
  -1   5   3     1147.19     1293.09     77.26 o
   0   5   3     3627.09     3709.89    266.12 o
   1   5   3     2225.29     2653.66    145.58 o
   2   5   3      793.85      871.58     58.33 o
   3   5   3        1.06        1.73      0.69 o
   4   5   3      438.78      431.28     20.11 o
   5   5   3      534.74      536.25     23.15 o
   6   5   3       62.51       59.90      4.64 o
   7   5   3        8.78       11.40      2.76 o
  -7   6   3        0.10        0.33      1.36 o
  -6   6   3        4.58        2.94      1.33 o
  -5   6   3      374.23      419.08     45.23 o
  -4   6   3       15.06       10.62      2.55 o
  -3   6   3        3.46        3.16      0.58 o
  -2   6   3      268.92      266.26     13.45 o
  -1   6   3       15.83       25.76      1.76 o
   0   6   3      485.75      500.08     40.48 o
   1   6   3      797.91      976.19     63.03 o
   2   6   3       41.57       45.02      3.90 o
   3   6   3      282.31      341.78     21.37 o
   4   6   3        3.49        1.75      1.07 o
   5   6   3      214.00      206.68     13.05 o
   6   6   3       91.84       84.16      6.81 o
   7   6   3       12.22       16.26      3.27 o
  -7   7   3        1.10        0.90      2.09 o
  -6   7   3      100.85       82.83      4.53 o
  -5   7   3      448.20      404.51      8.79 o
  -4   7   3      173.13      179.72     15.15 o
  -3   7   3       53.92       57.90      3.09 o
  -2   7   3        0.43        1.15      0.39 o
  -1   7   3     2229.60     2403.85    149.12 o
   0   7   3      397.73      485.49     41.14 o
   1   7   3     2090.70     2323.83    160.62 o
   2   7   3      182.10      189.07     12.64 o
   3   7   3       43.51       50.78      3.26 o
   4   7   3      102.38      118.45      7.57 o
   5   7   3      297.93      303.99     21.90 o
   6   7   3      148.73      165.61      9.78 o
   7   7   3       54.15       73.42      8.67 o
  -7   8   3        5.74        4.27      2.37 o
  -6   8   3       74.47       74.79      4.45 o
  -5   8   3       66.83       65.90      3.96 o
  -4   8   3      104.37      103.91      9.57 o
  -3   8   3        0.18        0.19      0.54 o
  -2   8   3      340.32      365.08     17.93 o
  -1   8   3       21.75       19.74      1.47 o
   0   8   3      588.93      654.80     56.27 o
   1   8   3      255.53      258.76     19.18 o
   2   8   3      159.08      181.26     10.71 o
   3   8   3      521.02      525.60     48.03 o
   4   8   3      326.07      313.90     26.16 o
   5   8   3      771.90      757.51     56.88 o
   6   8   3        0.07       -1.31      1.68 o
   7   8   3       58.76       64.89      6.19 o
  -7   9   3       31.67       39.95      4.96 o
  -6   9   3        8.29        7.84      2.59 o
  -5   9   3       24.81       22.67      2.73 o
  -4   9   3       36.22       34.28      2.52 o
  -3   9   3       79.94       86.20      3.85 o
  -2   9   3      353.08      389.67     19.19 o
  -1   9   3      222.19      247.53     15.80 o
   0   9   3       41.37       46.22      3.53 o
   1   9   3      577.66      675.97     35.64 o
   2   9   3      403.30      441.54     34.51 o
   3   9   3      489.32      492.81     46.91 o
   4   9   3      450.65      466.06     41.38 o
   5   9   3      235.34      230.61     20.98 o
   6   9   3      226.40      259.26     19.44 o
   7   9   3        3.29        5.36      2.57 o
  -7  10   3       71.59       87.39      6.84 o
  -6  10   3       11.93       10.73      3.69 o
  -5  10   3      518.99      460.53     27.84 o
  -4  10   3      731.63      623.79     23.38 o
  -3  10   3       13.01       14.19      1.50 o
  -2  10   3        9.64       14.20      1.32 o
  -1  10   3      108.01       90.32     14.08 o
   0  10   3       56.65       65.91      5.15 o
   1  10   3      171.56      193.15      9.47 o
   2  10   3        7.30       13.40      2.24 o
   3  10   3       34.13       41.14      3.28 o
   4  10   3       51.59       50.74      5.94 o
   5  10   3      289.49      315.19     20.93 o
   6  10   3       37.53       45.79      6.17 o
  -7  11   3       35.32       43.29      6.51 o
  -6  11   3       82.61       87.73      6.37 o
  -5  11   3      153.65      128.38      7.47 o
  -4  11   3      250.20      223.04      8.39 o
  -3  11   3      505.82      448.18      8.65 o
  -2  11   3        0.33        0.46      0.85 o
  -1  11   3      458.56      378.15     31.87 o
   0  11   3        6.10        3.37      1.10 o
   1  11   3       61.58       67.17      3.97 o
   2  11   3        2.95        1.48      1.12 o
   3  11   3       91.11       80.87      8.52 o
   4  11   3       10.06        5.34      2.06 o
   5  11   3        6.73        7.97      2.36 o
   6  11   3        0.92        1.73      2.17 o
  -6  12   3       16.52       18.28      3.82 o
  -5  12   3       92.44       82.97      4.91 o
  -4  12   3      283.30      249.04     13.09 o
  -3  12   3      198.74      180.47      8.37 o
  -2  12   3      125.81      124.58      8.14 o
  -1  12   3      176.07      177.19     12.97 o
   0  12   3      339.94      349.32     24.97 o
   1  12   3        8.52       11.21      1.72 o
   2  12   3       15.67       15.90      1.88 o
   3  12   3       33.96       31.75      3.29 o
   4  12   3      235.00      197.05     17.36 o
   5  12   3        3.56        6.45      2.32 o
   6  12   3        9.34        9.81      2.97 o
  -6  13   3       98.06      114.22     10.58 o
  -5  13   3       25.83       20.38      3.12 o
  -4  13   3        0.26        0.53      1.56 o
  -3  13   3        4.83        5.83      1.90 o
  -2  13   3      132.33      131.33      9.06 o
  -1  13   3      717.95      697.98     43.03 o
   0  13   3     1679.92     1543.59     88.06 o
   1  13   3       77.72       75.52      5.57 o
   2  13   3        3.69        4.39      1.45 o
   3  13   3       36.51       42.34      3.68 o
   4  13   3       21.89       17.29      3.02 o
   5  13   3        0.37        0.03      1.86 o
   6  13   3       15.76       17.48      4.22 o
  -6  14   3        0.52        0.13      2.03 o
  -5  14   3        0.04        0.62      1.47 o
  -4  14   3       83.42       79.82      5.55 o
  -3  14   3      211.54      181.86      6.30 o
  -2  14   3       90.79       84.65      3.41 o
  -1  14   3       65.32       61.56      4.83 o
   0  14   3       31.95       27.86      2.43 o
   1  14   3      214.91      232.45     20.28 o
   2  14   3        7.09        3.64      1.83 o
   3  14   3       83.59       74.85      4.70 o
   4  14   3       15.77       23.55      3.29 o
   5  14   3       11.80       12.99      2.95 o
  -5  15   3       14.91       17.98      2.85 o
  -4  15   3       20.54       19.70      2.77 o
  -3  15   3       15.23       15.85      2.39 o
  -2  15   3      434.56      411.64     29.27 o
  -1  15   3       12.96       13.80      1.84 o
   0  15   3      337.61      337.67     38.41 o
   1  15   3      476.30      473.74     36.55 o
   2  15   3       30.22       31.20      4.66 o
   3  15   3       74.21       56.57      4.35 o
   4  15   3       21.73       19.92      3.32 o
   5  15   3        0.56       -1.68      2.11 o
  -5  16   3       27.72       37.33      4.23 o
  -4  16   3        0.08        2.24      1.80 o
  -3  16   3        0.64        1.80      1.82 o
  -2  16   3       76.58       75.43      5.53 o
  -1  16   3      428.92      417.51     28.23 o
   0  16   3      151.33       99.72     25.30 o
   1  16   3      183.54      178.30     12.20 o
   2  16   3      189.39      188.89     13.57 o
   3  16   3        0.62        3.31      1.99 o
   4  16   3       19.97       18.57      3.50 o
   5  16   3       10.11        7.36      3.41 o
  -4  17   3       37.74       37.74      4.64 o
  -3  17   3       96.64       89.90      7.36 o
  -2  17   3       68.29       74.01     10.95 o
  -1  17   3        7.56        8.83      2.93 o
   0  17   3      181.75      126.30     26.68 o
   1  17   3       82.02       83.91     10.21 o
   2  17   3        0.02        0.44      1.83 o
   3  17   3        2.97       -0.16      2.06 o
   4  17   3        6.01        6.15      2.57 o
  -4  18   3       40.25       47.34      4.56 o
  -3  18   3      259.19      253.91     25.87 o
  -2  18   3       10.91       16.26      3.80 o
  -1  18   3        8.56        8.82      3.10 o
   0  18   3        5.86        5.44      1.94 o
   1  18   3      100.19      101.74     10.51 o
   2  18   3      115.11      108.38      8.22 o
   3  18   3        8.96       10.26      2.91 o
  -3  19   3        2.39        1.51      2.05 o
  -2  19   3        1.30        2.42      2.69 o
  -1  19   3       28.59       25.94      4.29 o
   0  19   3       30.39       36.52      5.88 o
   1  19   3        6.82        8.99      2.74 o
   2  19   3       36.64       40.90      4.31 o
   3  19   3        1.75        2.04      2.39 o
  -2  20   3       36.92       41.46      5.31 o
  -1  20   3        6.68        6.88      3.28 o
   0  20   3       16.54       18.21      4.86 o
   1  20   3      119.39      106.68     10.27 o
   2  20   3       15.91       19.19      3.56 o
  -8   0   4       67.24       75.67     10.61 o
  -7   0   4        3.93        2.30      2.23 o
  -6   0   4      660.17      601.80     14.67 o
  -5   0   4       10.55       10.57      2.50 o
  -4   0   4      427.50      371.80      9.32 o
  -3   0   4      734.40      661.46     12.27 o
  -2   0   4        0.76       -0.25      0.75 o
  -1   0   4     2685.99     2836.52    145.42 o
   0   0   4    33531.83    34312.94    893.17 o
   1   0   4        0.70        1.60      1.06 o
   2   0   4       53.90       59.92      3.53 o
   3   0   4      132.13      156.52     14.34 o
   4   0   4       93.09      101.70      7.63 o
   5   0   4        0.22        0.87      1.55 o
   6   0   4      765.46      768.30     50.56 o
   7   0   4      112.78      144.04     20.74 o
  -8   1   4       23.89       31.82      5.43 o
  -7   1   4        0.06        0.64      1.45 o
  -6   1   4        0.17       -0.37      0.96 o
  -5   1   4      226.23      206.14      6.52 o
  -4   1   4      275.71      233.36     25.38 o
  -3   1   4      206.01      195.82     15.18 o
  -2   1   4       14.23       11.65      1.58 o
  -1   1   4      123.01      124.25      4.70 o
   0   1   4      975.57     1068.03     35.30 o
   1   1   4     1019.51     1248.57     41.61 o
   2   1   4      229.49      260.59     13.02 o
   3   1   4        4.18        6.63      1.08 o
   4   1   4        0.22       -0.56      0.90 o
   5   1   4      172.49      165.20      7.15 o
   6   1   4       17.59       17.93      2.09 o
   7   1   4        1.20        3.13      2.13 o
  -8   2   4        4.99        6.97      2.76 o
  -7   2   4        1.36        0.60      1.69 o
  -6   2   4       36.81       32.22      2.81 o
  -5   2   4      124.82      112.66      4.17 o
  -4   2   4      146.52      144.72      4.08 o
  -3   2   4      239.01      261.50     18.23 o
  -2   2   4       99.72      108.77      6.30 o
  -1   2   4      310.80      360.91     15.13 o
   0   2   4      236.19      273.53     12.56 o
   1   2   4        1.53        2.59      0.61 o
   2   2   4       23.81       23.06      1.28 o
   3   2   4        4.70        8.55      1.08 o
   4   2   4        1.60        0.67      0.92 o
   5   2   4      197.22      200.14      8.48 o
   6   2   4       36.83       41.03      3.59 o
   7   2   4        1.47       -0.88      1.81 o
  -8   3   4        0.02        0.86      2.06 o
  -7   3   4        2.32        2.03      1.78 o
  -6   3   4      167.98      138.52      6.35 o
  -5   3   4      409.02      373.60      8.54 o
  -4   3   4      240.79      219.64      4.89 o
  -3   3   4       11.11        8.93      1.12 o
  -2   3   4       26.75       30.65      2.00 o
  -1   3   4     2685.67     2841.64    157.15 o
   0   3   4      575.77      644.50     37.82 o
   1   3   4     2722.57     3128.28    133.61 o
   2   3   4        1.35        1.17      0.94 o
   3   3   4        4.51        4.12      0.94 o
   4   3   4      618.04      665.69     28.20 o
   5   3   4      620.34      609.30     27.82 o
   6   3   4        7.92       10.15      1.93 o
   7   3   4       10.72        7.07      2.54 o
  -8   4   4        2.16       -0.49      1.73 o
  -7   4   4        0.45        1.36      1.50 o
  -6   4   4       20.85       14.38      2.73 o
  -5   4   4      304.47      291.56     17.28 o
  -4   4   4      208.79      205.83     10.22 o
  -3   4   4       23.82       25.30      2.14 o
  -2   4   4      171.47      173.89      7.59 o
  -1   4   4      349.15      389.38     25.01 o
   0   4   4       14.51       12.40      0.92 o
   1   4   4      517.95      632.71     35.92 o
   2   4   4      102.96      124.06      6.98 o
   3   4   4      159.77      184.23      8.89 o
   4   4   4       12.98       12.04      1.42 o
   5   4   4       19.17       22.07      2.42 o
   6   4   4       47.13       43.24      3.89 o
   7   4   4       39.98       27.25      4.07 o
  -7   5   4        8.14        4.96      1.99 o
  -6   5   4       67.81       53.39      3.90 o
  -5   5   4      491.34      445.42     10.38 o
  -4   5   4      134.18      167.89     12.72 o
  -3   5   4        0.01        0.64      0.99 o
  -2   5   4       98.35       93.32      5.03 o
  -1   5   4      207.04      224.57     13.32 o
   0   5   4      507.63      515.28     37.49 o
   1   5   4      399.29      433.93     27.94 o
   2   5   4     1310.47     1472.22     85.88 o
   3   5   4      154.30      176.12     10.69 o
   4   5   4        5.51        4.94      1.16 o
   5   5   4      774.56      821.44     52.37 o
   6   5   4        8.51        7.15      2.33 o
   7   5   4        0.53        1.06      1.87 o
  -7   6   4        3.05        1.19      1.69 o
  -6   6   4       13.26       11.47      2.33 o
  -5   6   4      551.95      524.54     10.08 o
  -4   6   4      562.58      520.35     11.59 o
  -3   6   4        0.41        0.02      0.89 o
  -2   6   4      154.18      138.39      8.57 o
  -1   6   4      555.94      565.97     30.84 o
   0   6   4       62.04       57.23      5.06 o
   1   6   4      135.31      137.25      8.99 o
   2   6   4        0.66        0.05      0.81 o
   3   6   4       98.95      111.83      8.23 o
   4   6   4      319.32      350.52     25.32 o
   5   6   4      204.47      206.24     16.05 o
   6   6   4       21.21       24.60      3.31 o
   7   6   4       12.12       17.83      3.37 o
  -7   7   4        0.02        2.58      2.16 o
  -6   7   4        0.56       -0.16      1.14 o
  -5   7   4      231.75      210.71     12.13 o
  -4   7   4      122.52      106.18      5.29 o
  -3   7   4       38.58       41.05      2.46 o
  -2   7   4        2.71        4.06      1.10 o
  -1   7   4       73.73       73.10      4.29 o
   0   7   4      446.22      485.85     41.23 o
   1   7   4       34.97       33.08      2.80 o
   2   7   4       16.36       25.48      2.49 o
   3   7   4        3.20        4.57      1.13 o
   4   7   4      194.78      174.42     15.40 o
   5   7   4       45.15       48.33      4.75 o
   6   7   4        4.60        3.46      2.16 o
   7   7   4        1.61        1.73      2.36 o
  -7   8   4        3.94        6.17      2.86 o
  -6   8   4        7.41        6.40      1.89 o
  -5   8   4     1145.08     1064.86     25.06 o
  -4   8   4      400.03      377.63     13.31 o
  -3   8   4        8.66        7.34      1.61 o
  -2   8   4       51.23       53.64      4.21 o
  -1   8   4      230.31      238.40     15.02 o
   0   8   4      951.42     1003.03     83.83 o
   1   8   4     1546.39     1771.63    153.67 o
   2   8   4        0.09       -1.14      1.14 o
   3   8   4       50.80       43.98      4.83 o
   4   8   4      227.38      229.06     20.73 o
   5   8   4       38.97       39.31      4.82 o
   6   8   4       98.40      108.93     10.74 o
   7   8   4        0.01       -1.48      2.12 o
  -7   9   4        5.96        7.22      2.78 o
  -6   9   4       21.37       26.52      3.93 o
  -5   9   4      139.44      134.14      5.49 o
  -4   9   4       36.26       30.38      2.49 o
  -3   9   4       56.85       55.61      2.87 o
  -2   9   4        6.51       10.45      1.05 o
  -1   9   4        7.08        4.24      1.30 o
   0   9   4       52.38       52.96      4.55 o
   1   9   4      496.74      513.87     47.13 o
   2   9   4      322.96      334.03     28.31 o
   3   9   4      438.29      435.11     39.05 o
   4   9   4      244.88      249.29     17.79 o
   5   9   4      108.74      115.67      7.17 o
   6   9   4       18.07       19.19      3.43 o
  -7  10   4       30.37       39.01      5.72 o
  -6  10   4       79.60       73.90      5.94 o
  -5  10   4       13.52       10.65      2.00 o
  -4  10   4        6.26        5.85      1.58 o
  -3  10   4        0.00       -0.38      0.92 o
  -2  10   4       23.76       17.41      3.68 o
  -1  10   4        2.54        2.79      1.01 o
   0  10   4       57.18       61.30      5.57 o
   1  10   4       43.56       46.45      4.18 o
   2  10   4       78.30       81.21      5.13 o
   3  10   4       53.95       66.38      7.50 o
   4  10   4       22.42       23.11      3.09 o
   5  10   4        9.10        9.82      2.55 o
   6  10   4       14.83       16.64      3.32 o
  -6  11   4        5.27        3.29      2.58 o
  -5  11   4       13.83       12.22      2.55 o
  -4  11   4      236.68      203.90      5.82 o
  -3  11   4       50.07       55.25      4.20 o
  -2  11   4        0.42        0.34      0.87 o
  -1  11   4      377.32      362.46     25.08 o
   0  11   4      185.54      172.75     14.00 o
   1  11   4      379.34      372.46     26.97 o
   2  11   4        3.66        7.02      1.93 o
   3  11   4       34.48       35.73      3.32 o
   4  11   4       56.91       57.56      6.19 o
   5  11   4       30.61       23.27      3.38 o
   6  11   4       15.84       20.67      3.63 o
  -6  12   4        1.14        1.62      2.21 o
  -5  12   4       44.98       41.70      3.94 o
  -4  12   4        9.94        5.21      1.96 o
  -3  12   4        6.26        6.61      1.57 o
  -2  12   4       52.58       51.23      3.10 o
  -1  12   4      306.70      295.05     24.38 o
   0  12   4      879.36      879.42     64.22 o
   1  12   4       14.33       15.32      1.97 o
   2  12   4       43.83       47.32      3.56 o
   3  12   4      177.12      186.69     20.21 o
   4  12   4       60.45       70.08      7.69 o
   5  12   4       30.35       30.99      6.03 o
   6  12   4      212.28      250.41     21.79 o
  -6  13   4        3.83        4.50      2.77 o
  -5  13   4       25.30       22.95      3.25 o
  -4  13   4      212.60      190.04     15.47 o
  -3  13   4       21.84       17.46      2.15 o
  -2  13   4       47.63       50.70      3.05 o
  -1  13   4      354.33      328.82     24.96 o
   0  13   4       49.72       49.53      3.60 o
   1  13   4      505.78      525.00     31.34 o
   2  13   4        0.07       -0.35      1.59 o
   3  13   4      275.35      229.67     19.32 o
   4  13   4       33.64       35.99      4.32 o
   5  13   4       25.80       18.96      3.38 o
  -6  14   4       89.74      108.30      6.47 o
  -5  14   4       21.44       19.50      3.22 o
  -4  14   4      136.13      130.85      9.85 o
  -3  14   4       93.45       80.70      4.67 o
  -2  14   4       31.20       38.98      2.85 o
  -1  14   4       22.39       18.68      3.15 o
   0  14   4      236.69      248.99     23.78 o
   1  14   4       26.97       27.47      3.33 o
   2  14   4       42.83       42.09      5.08 o
   3  14   4      103.01      105.65     11.98 o
   4  14   4        1.29        4.72      2.27 o
   5  14   4       53.16       61.35      6.79 o
  -5  15   4        4.43        5.02      1.95 o
  -4  15   4       34.56       34.64      3.69 o
  -3  15   4       24.34       27.43      3.22 o
  -2  15   4       16.51       17.01      2.23 o
  -1  15   4       98.81      100.82      7.82 o
   0  15   4        0.69        1.57      1.47 o
   1  15   4      530.24      489.83     40.24 o
   2  15   4       22.26       22.18      3.09 o
   3  15   4      148.81      142.12     11.83 o
   4  15   4       79.96       90.35      7.65 o
   5  15   4      103.10      117.37     12.41 o
  -5  16   4        2.88        1.57      1.80 o
  -4  16   4       29.11       28.46      3.23 o
  -3  16   4       46.04       47.28      3.64 o
  -2  16   4      173.05      177.36     12.49 o
  -1  16   4       50.26       53.92      4.07 o
   0  16   4      181.53      166.69     15.96 o
   1  16   4       91.55       75.14      8.01 o
   2  16   4        8.83        7.89      2.39 o
   3  16   4       37.20       38.90      5.61 o
   4  16   4       32.93       26.89      5.03 o
  -4  17   4       32.15       28.76      3.80 o
  -3  17   4       73.39       71.23      6.44 o
  -2  17   4      448.75      436.66     52.67 o
  -1  17   4        4.71        4.86      2.15 o
   0  17   4       22.49       28.67      3.21 o
   1  17   4       35.42       36.22      4.16 o
   2  17   4       57.10       53.68      6.49 o
   3  17   4       72.43       78.17      6.11 o
   4  17   4       29.65       31.36      4.14 o
  -4  18   4        1.11        2.50      2.15 o
  -3  18   4       67.93       78.21      5.41 o
  -2  18   4      192.87      225.29     19.55 o
  -1  18   4      248.99      269.87     23.01 o
   0  18   4        0.59       -0.23      2.17 o
   1  18   4       33.57       39.38      4.34 o
   2  18   4        9.04        8.40      2.74 o
   3  18   4       35.62       34.54      4.62 o
  -3  19   4        1.45        2.52      2.62 o
  -2  19   4        7.04        6.67      3.06 o
  -1  19   4        1.26        1.89      2.60 o
   0  19   4       60.52       62.79      7.28 o
   1  19   4       11.21       11.49      2.88 o
   2  19   4      258.58      265.02     25.04 o
  -1  20   4        1.07        5.11      3.58 o
   0  20   4       49.22       50.42     11.56 o
   1  20   4       30.82       39.00      5.27 o
  -8   1   5       14.56       19.24      4.70 o
  -7   1   5        8.51        6.83      3.00 o
  -6   1   5      122.15      108.33      4.60 o
  -5   1   5       10.93        7.83      1.60 o
  -4   1   5       87.87       88.45      3.40 o
  -3   1   5     1288.23     1226.21     10.68 o
  -2   1   5       75.90       79.75      6.24 o
  -1   1   5      357.74      411.32     18.22 o
   0   1   5      102.11      111.51      3.71 o
   1   1   5      426.37      449.81     13.46 o
   2   1   5        1.15        0.30      0.82 o
   3   1   5      970.09     1137.49     63.05 o
   4   1   5       40.56       42.31      3.21 o
   5   1   5        8.77       10.06      1.69 o
   6   1   5       96.65       98.97      7.71 o
   7   1   5       32.03       35.03      3.94 o
  -8   2   5       16.34       20.41      4.76 o
  -7   2   5       11.63        6.18      5.52 o
  -6   2   5        4.87        0.72      1.24 o
  -5   2   5      171.40      147.30      5.47 o
  -4   2   5      155.58      173.12      5.14 o
  -3   2   5      851.93      912.40     76.81 o
  -2   2   5      425.63      479.04     19.00 o
  -1   2   5      261.66      304.39     10.58 o
   0   2   5     1449.66     1580.18    109.30 o
   1   2   5     1283.09     1495.00     63.95 o
   2   2   5       80.52       91.54      5.13 o
   3   2   5        1.15        3.21      1.10 o
   4   2   5      111.31      124.34      6.22 o
   5   2   5      253.94      275.83     16.97 o
   6   2   5       75.29       80.53      4.36 o
   7   2   5        0.11       -0.72      2.45 o
  -7   3   5       21.29       22.73      3.51 o
  -6   3   5       95.79       92.88      5.37 o
  -5   3   5        0.02        0.00      0.98 o
  -4   3   5        0.57       -0.06      0.91 o
  -3   3   5      627.07      643.68     44.52 o
  -2   3   5        0.17        4.63      2.51 o
  -1   3   5      425.04      518.00     22.87 o
   0   3   5     1155.47     1323.02     32.38 o
   1   3   5       14.41       11.88      1.09 o
   2   3   5      205.46      202.67     12.99 o
   3   3   5      226.05      247.63     13.95 o
   4   3   5        0.01        1.03      1.06 o
   5   3   5        2.01        1.38      1.39 o
   6   3   5      176.55      189.67     10.69 o
   7   3   5       20.15       16.39      3.96 o
  -7   4   5        1.52        1.51      1.71 o
  -6   4   5        0.99        1.62      1.57 o
  -5   4   5        9.32       11.58      2.32 o
  -4   4   5     1344.84     1328.70     62.47 o
  -3   4   5      267.96      257.37      6.19 o
  -2   4   5      620.87      615.14     32.10 o
  -1   4   5      393.02      434.77     25.08 o
   0   4   5      144.12      155.53      9.35 o
   1   4   5       20.96       28.22      2.19 o
   2   4   5     1049.80     1119.62     62.64 o
   3   4   5      113.47      121.74      6.22 o
   4   4   5      410.13      462.79     32.42 o
   5   4   5       58.33       56.69      5.11 o
   6   4   5        5.25        4.76      1.99 o
   7   4   5        6.92        2.67      2.83 o
  -7   5   5        7.01        4.20      2.01 o
  -6   5   5       13.24       15.84      3.21 o
  -5   5   5       64.34       50.44      4.01 o
  -4   5   5      599.95      571.64     18.63 o
  -3   5   5       39.83       35.34      2.57 o
  -2   5   5      374.11      374.70     23.25 o
  -1   5   5        0.67        1.59      0.64 o
   0   5   5      599.48      655.78     42.21 o
   1   5   5      543.51      610.42     38.01 o
   2   5   5      222.10      246.25     13.01 o
   3   5   5        1.67        2.88      1.25 o
   4   5   5       18.41       21.91      2.28 o
   5   5   5      474.09      479.60     38.96 o
   6   5   5      104.88      105.99      9.97 o
   7   5   5        0.12       -0.80      2.27 o
  -7   6   5        0.31       -1.55      1.55 o
  -6   6   5        1.41        0.33      1.42 o
  -5   6   5        7.89        8.11      2.25 o
  -4   6   5       72.24       76.84      3.91 o
  -3   6   5      274.24      248.52      8.29 o
  -2   6   5      492.92      473.27     28.40 o
  -1   6   5      502.29      493.16     29.40 o
   0   6   5       30.07       29.33      1.59 o
   1   6   5       23.49       36.15      3.43 o
   2   6   5       39.97       40.03      2.50 o
   3   6   5        4.80        6.29      1.49 o
   4   6   5        8.87        6.69      1.74 o
   5   6   5      303.67      293.21     22.02 o
   6   6   5        9.16       10.38      2.77 o
   7   6   5        0.37       -0.98      1.92 o
  -7   7   5       18.57       24.99      3.36 o
  -6   7   5        1.08        2.39      1.66 o
  -5   7   5       88.55       89.59      4.62 o
  -4   7   5       89.03       76.35      4.09 o
  -3   7   5      102.48      102.17      4.15 o
  -2   7   5       13.12       12.50      1.81 o
  -1   7   5      303.37      308.23     18.21 o
   0   7   5        2.11        5.55      0.97 o
   1   7   5     3065.41     3155.03    206.02 o
   2   7   5      732.51      699.30     46.25 o
   3   7   5      107.76      113.68      5.64 o
   4   7   5      842.80      820.79     60.45 o
   5   7   5        5.88        5.35      2.25 o
   6   7   5       51.38       48.78      4.50 o
   7   7   5        2.80        4.66      2.53 o
  -7   8   5        0.46        2.73      2.24 o
  -6   8   5       23.57       19.60      4.56 o
  -5   8   5      135.62      133.74      5.59 o
  -4   8   5       80.73       75.71      3.67 o
  -3   8   5       78.38       80.93      4.17 o
  -2   8   5      565.58      557.45     35.14 o
  -1   8   5      514.57      518.94     31.92 o
   0   8   5      485.71      507.20     35.39 o
   1   8   5     1513.75     1658.60    122.97 o
   2   8   5      283.67      274.84     25.34 o
   3   8   5        5.75        3.27      1.80 o
   4   8   5       25.03       26.04      3.09 o
   5   8   5        7.40        8.62      2.55 o
   6   8   5       12.49       13.73      3.11 o
  -7   9   5       13.84       12.65      3.66 o
  -6   9   5       14.97       13.04      2.60 o
  -5   9   5      165.01      123.35     20.51 o
  -4   9   5       52.31       46.09      3.09 o
  -3   9   5        0.34        0.82      1.08 o
  -2   9   5        0.58        1.10      1.08 o
  -1   9   5      105.73      105.55     10.10 o
   0   9   5        8.49       11.61      1.33 o
   1   9   5       32.64       34.87      3.21 o
   2   9   5       33.67       32.73      2.94 o
   3   9   5        0.23       -0.75      1.50 o
   4   9   5       94.77       95.48      5.83 o
   5   9   5      181.57      180.44     14.20 o
   6   9   5       11.82        8.82      3.01 o
  -7  10   5      106.56      128.21      8.91 o
  -6  10   5        0.98       -1.63      1.63 o
  -5  10   5      136.79      125.91      5.01 o
  -4  10   5      744.78      698.81     19.37 o
  -3  10   5        3.70        4.65      1.37 o
  -2  10   5        2.94        2.17      1.24 o
  -1  10   5        0.01        0.64      0.86 o
   0  10   5        0.00        1.31      0.99 o
   1  10   5       50.43       55.72      5.64 o
   2  10   5       10.02        8.90      2.26 o
   3  10   5       16.52       17.98      2.71 o
   4  10   5        3.33        3.83      2.04 o
   5  10   5        0.64        0.03      1.99 o
   6  10   5       77.23       89.20      6.26 o
  -6  11   5       12.21       14.76      3.54 o
  -5  11   5      111.43      103.30      5.49 o
  -4  11   5       17.12       14.54      2.11 o
  -3  11   5       59.80       46.76      9.70 o
  -2  11   5        0.47        0.59      1.11 o
  -1  11   5       77.74       81.25      6.01 o
   0  11   5       25.22       25.53      1.86 o
   1  11   5        9.75        8.16      1.60 o
   2  11   5       48.70       51.51      5.63 o
   3  11   5       11.09        9.26      2.29 o
   4  11   5      211.70      198.31     16.97 o
   5  11   5       24.88       23.19      3.79 o
   6  11   5      205.20      229.83     15.52 o
  -6  12   5      226.88      236.87     10.60 o
  -5  12   5       10.23        8.66      2.46 o
  -4  12   5       35.90       36.72      2.98 o
  -3  12   5      262.71      257.44     14.55 o
  -2  12   5       42.11       46.19      2.98 o
  -1  12   5       29.41       28.04      4.58 o
   0  12   5      382.10      386.42     27.76 o
   1  12   5        4.24        8.53      1.69 o
   2  12   5        3.33       -0.79      1.42 o
   3  12   5       30.20       33.35      3.50 o
   4  12   5       69.35       73.38      5.41 o
   5  12   5       18.39       17.30      3.34 o
  -6  13   5       22.79       27.77      4.59 o
  -5  13   5       14.64        7.07      2.29 o
  -4  13   5       14.31       11.53      2.49 o
  -3  13   5      225.14      205.03      7.57 o
  -2  13   5       80.26       45.78     15.00 o
  -1  13   5       32.65       24.32      3.04 o
   0  13   5      220.15      193.72     15.22 o
   1  13   5      111.59      100.52     10.65 o
   2  13   5        5.59        9.40      2.46 o
   3  13   5      204.31      181.43     13.25 o
   4  13   5       16.37       14.75      2.98 o
   5  13   5       31.77       27.02      3.88 o
  -5  14   5        0.11        0.10      1.73 o
  -4  14   5       64.73       66.26      4.82 o
  -3  14   5       31.16       32.58      3.26 o
  -2  14   5       27.48       32.26      3.03 o
  -1  14   5        0.02       -1.10      1.10 o
   0  14   5     1686.86     1739.94    127.13 o
   1  14   5       89.23      110.77     10.03 o
   2  14   5       70.68       54.08      4.50 o
   3  14   5        5.83        4.89      2.34 o
   4  14   5       64.22       66.07      7.04 o
   5  14   5       66.07       76.07      5.78 o
  -5  15   5       15.11       19.83      3.42 o
  -4  15   5      144.70      133.18      6.40 o
  -3  15   5       64.19       72.67      4.75 o
  -2  15   5        2.85        3.25      1.52 o
  -1  15   5      141.47      117.58     17.94 o
   0  15   5        9.64       12.94      2.35 o
   1  15   5       50.81       38.64      3.61 o
   2  15   5        6.52        7.87      2.50 o
   3  15   5       11.58       10.67      2.79 o
   4  15   5      442.60      442.50     32.42 o
  -4  16   5      121.69      112.01      8.68 o
  -3  16   5       53.91       49.79      4.46 o
  -2  16   5      157.75      160.11      9.36 o
  -1  16   5       19.34       12.44      5.35 o
   0  16   5       10.02        6.80      2.15 o
   1  16   5        0.49       -0.12      1.70 o
   2  16   5        1.16        3.21      1.91 o
   3  16   5       56.07       46.24      4.42 o
   4  16   5      163.75      163.31     14.46 o
  -4  17   5       14.70       11.55      2.62 o
  -3  17   5       93.86       96.92      5.45 o
  -2  17   5      306.85      336.22     29.11 o
  -1  17   5      169.46       80.34     58.79 o
   0  17   5      196.19      212.22     18.00 o
   1  17   5        4.18        1.77      2.02 o
   2  17   5       16.18       16.21      3.29 o
   3  17   5       24.13       18.88      3.42 o
  -3  18   5       74.49       84.99      5.65 o
  -2  18   5        5.15        3.04      3.57 o
  -1  18   5       43.29       49.75      6.56 o
   0  18   5       45.62       52.16      9.12 o
   1  18   5        2.70        5.02      3.00 o
   2  18   5        0.31       -1.38      2.02 o
   3  18   5        7.66        8.01      3.02 o
  -2  19   5        0.17        1.67      2.64 o
  -1  19   5      138.47      144.96     21.77 o
   0  19   5       34.36       36.10      5.45 o
   1  19   5      138.68      153.41     12.98 o
   2  19   5        1.70        4.31      2.78 o
  -7   0   6       23.17       39.42      7.76 o
  -6   0   6        2.94        8.07      4.27 o
  -5   0   6        0.25       -1.19      1.46 o
  -4   0   6       27.97       25.45      3.00 o
  -3   0   6        4.45        5.15      1.71 o
  -2   0   6        2.38        0.05      1.14 o
  -1   0   6     7160.22     7370.65    603.88 o
   0   0   6      519.81      546.80     32.28 o
   1   0   6      112.35      114.67      6.21 o
   2   0   6      121.74      122.67      8.36 o
   3   0   6      908.92     1027.30     76.49 o
   4   0   6       51.85       57.92      7.53 o
   5   0   6       26.62       25.74      3.31 o
   6   0   6        0.06        0.25      2.74 o
   7   0   6        2.08       -1.57      3.11 o
  -7   1   6        0.32        2.86      2.43 o
  -6   1   6       65.31       62.89      4.57 o
  -5   1   6      117.96      102.57      4.09 o
  -4   1   6      319.39      310.20      6.23 o
  -3   1   6      303.33      305.41      9.28 o
  -2   1   6       61.69       63.73      3.96 o
  -1   1   6     2605.42     2914.17    162.60 o
   0   1   6       50.00       63.13      3.40 o
   1   1   6      192.31      204.44      5.11 o
   2   1   6        3.96        5.45      1.14 o
   3   1   6        6.83        6.98      1.38 o
   4   1   6      200.36      228.78     10.64 o
   5   1   6        2.70        0.49      1.52 o
   6   1   6        9.81       12.14      2.76 o
   7   1   6        0.22        1.00      2.70 o
  -7   2   6        0.25       -0.34      2.16 o
  -6   2   6      238.41      233.34      8.27 o
  -5   2   6      167.34      154.46      4.86 o
  -4   2   6      582.29      499.45     27.18 o
  -3   2   6       60.24       60.28      8.91 o
  -2   2   6       19.35       15.71      1.23 o
  -1   2   6      216.44      233.30      8.94 o
   0   2   6     2393.44     2566.34     96.62 o
   1   2   6        9.78       11.32      1.20 o
   2   2   6       16.03       15.60      1.59 o
   3   2   6      226.65      268.46     11.92 o
   4   2   6       23.70       29.00      3.00 o
   5   2   6        7.90        6.61      1.94 o
   6   2   6       14.25       12.55      2.76 o
   7   2   6       38.91       43.57      5.40 o
  -7   3   6      108.45      104.05      8.14 o
  -6   3   6       98.32       88.95      5.42 o
  -5   3   6       27.93       27.94      3.13 o
  -4   3   6       22.45       25.70      2.01 o
  -3   3   6      174.97      176.84      8.71 o
  -2   3   6        0.22        2.77      0.75 o
  -1   3   6       19.13       20.00      1.60 o
   0   3   6      139.58      173.29      4.63 o
   1   3   6       19.27       23.85      1.60 o
   2   3   6       45.78       38.45      2.38 o
   3   3   6       14.61       15.41      1.43 o
   4   3   6      181.45      208.61      9.32 o
   5   3   6        3.97        0.80      1.65 o
   6   3   6        5.48        5.21      2.39 o
   7   3   6        7.76        9.44      3.47 o
  -7   4   6       13.55       13.68      3.14 o
  -6   4   6      166.42      164.48      7.23 o
  -5   4   6       14.83       16.54      2.75 o
  -4   4   6      381.33      338.55     13.34 o
  -3   4   6      232.58      221.86      7.52 o
  -2   4   6       41.28       42.22      1.85 o
  -1   4   6      641.20      664.79     34.10 o
   0   4   6      581.18      606.40     40.58 o
   1   4   6       11.95       14.43      1.27 o
   2   4   6        4.90        2.26      1.21 o
   3   4   6       22.08       21.51      2.33 o
   4   4   6      387.78      407.93     31.21 o
   5   4   6        8.84       11.08      2.27 o
   6   4   6       14.66       11.05      2.98 o
   7   4   6        3.68        4.83      3.14 o
  -7   5   6       59.43       79.63      5.90 o
  -6   5   6        8.34        7.94      2.46 o
  -5   5   6      284.69      256.00      8.45 o
  -4   5   6       51.34       46.80      3.29 o
  -3   5   6      325.38      299.55      7.88 o
  -2   5   6     1000.28      977.14     42.47 o
  -1   5   6      206.14      224.22     13.07 o
   0   5   6        6.97       10.29      1.40 o
   1   5   6      515.90      611.04     25.56 o
   2   5   6       51.13       53.85      4.61 o
   3   5   6       89.73       86.47      5.19 o
   4   5   6      106.02      107.23      7.54 o
   5   5   6      287.52      267.35     20.24 o
   6   5   6       15.19       16.33      3.24 o
  -7   6   6        9.89       19.39      3.11 o
  -6   6   6      140.49      139.68      6.93 o
  -5   6   6      164.70      169.85      7.09 o
  -4   6   6       25.41       22.92      2.52 o
  -3   6   6      171.62      166.09      5.32 o
  -2   6   6       71.29       78.98      3.68 o
  -1   6   6     1098.85     1137.53     73.48 o
   0   6   6      654.98      665.03     44.05 o
   1   6   6      226.23      203.71     13.92 o
   2   6   6       14.72       18.23      1.89 o
   3   6   6       42.19       42.22      2.81 o
   4   6   6      346.30      388.59     27.47 o
   5   6   6      335.51      307.00     23.04 o
   6   6   6       13.20       12.66      3.25 o
  -7   7   6        1.47        1.12      1.84 o
  -6   7   6        2.11        1.73      1.69 o
  -5   7   6       26.03       22.60      3.24 o
  -4   7   6      377.25      357.05      8.75 o
  -3   7   6        7.98        8.84      1.75 o
  -2   7   6       14.17       17.44      2.15 o
  -1   7   6       45.64       39.29      2.96 o
   0   7   6        5.72        3.07      0.86 o
   1   7   6       34.88       34.59      3.68 o
   2   7   6      297.21      289.87     19.06 o
   3   7   6      712.76      702.08     33.66 o
   4   7   6      474.63      442.44     31.96 o
   5   7   6       12.34       13.94      2.81 o
   6   7   6       29.57       27.25      3.41 o
  -7   8   6       31.29       38.17      4.97 o
  -6   8   6       48.32       49.45      4.17 o
  -5   8   6       13.45       13.37      2.45 o
  -4   8   6       73.44       74.74      3.71 o
  -3   8   6        2.21        2.47      1.19 o
  -2   8   6      103.70      102.10      5.92 o
  -1   8   6      818.31      832.44     52.54 o
   0   8   6       84.82       76.47      5.24 o
   1   8   6      715.15      670.37     61.84 o
   2   8   6       16.57       14.95      1.80 o
   3   8   6        6.52        6.76      2.09 o
   4   8   6      336.08      325.01     27.24 o
   5   8   6       39.43       49.69      4.66 o
   6   8   6        3.85        3.32      2.42 o
  -7   9   6        1.16        3.98      2.73 o
  -6   9   6      174.25      193.03      7.87 o
  -5   9   6       15.69       15.32      2.33 o
  -4   9   6        8.80        8.48      1.79 o
  -3   9   6        0.01       -0.24      0.97 o
  -2   9   6       70.38       72.41      3.63 o
  -1   9   6       26.35       28.43      1.83 o
   0   9   6       87.09       86.64      5.56 o
   1   9   6       20.07       23.44      2.51 o
   2   9   6      565.71      535.44     43.13 o
   3   9   6      101.65       94.42      7.34 o
   4   9   6       27.01       22.25      3.79 o
   5   9   6      324.80      322.19     23.32 o
   6   9   6       77.36       78.85      5.77 o
  -6  10   6       40.69       48.24      5.15 o
  -5  10   6       14.78       10.08      2.00 o
  -4  10   6        0.24       -1.06      1.14 o
  -3  10   6       52.70       52.54      3.50 o
  -2  10   6      191.36      176.65      8.38 o
  -1  10   6        0.51       -0.22      0.94 o
   0  10   6       33.88       33.44      2.60 o
   1  10   6      435.58      405.40     44.65 o
   2  10   6      344.89      324.79     30.25 o
   3  10   6        9.26        5.06      2.11 o
   4  10   6       21.77       23.29      3.28 o
   5  10   6      272.68      262.96     25.07 o
   6  10   6        6.92        6.39      3.20 o
  -6  11   6       30.26       32.15      4.65 o
  -5  11   6       27.25       26.68      2.92 o
  -4  11   6       52.64       47.62      3.35 o
  -3  11   6       43.55       44.24      3.05 o
  -2  11   6      249.57      240.95     16.07 o
  -1  11   6     1131.79     1053.29     65.98 o
   0  11   6        3.08        2.81      1.20 o
   1  11   6       33.02       23.19      3.31 o
   2  11   6        0.09       -1.03      1.55 o
   3  11   6       11.45       10.73      2.55 o
   4  11   6      189.25      170.56     17.21 o
   5  11   6       35.84       32.29      4.19 o
  -6  12   6       99.54      111.15     11.57 o
  -5  12   6       20.06       21.15      3.47 o
  -4  12   6       49.35       49.89      3.47 o
  -3  12   6      319.26      304.30     11.78 o
  -2  12   6       24.96       24.35      2.47 o
  -1  12   6      268.86      258.24     11.85 o
   0  12   6       17.78       16.67      2.46 o
   1  12   6      158.80      173.42     12.06 o
   2  12   6       36.38       25.94      3.13 o
   3  12   6        0.44        0.33      1.84 o
   4  12   6       56.80       59.14      4.82 o
   5  12   6        8.91        9.26      3.14 o
  -5  13   6        0.46       -0.21      1.72 o
  -4  13   6       54.88       58.27      3.79 o
  -3  13   6       77.78       48.15     13.09 o
  -2  13   6       39.06       40.48      3.01 o
  -1  13   6       30.93       27.96      2.55 o
   0  13   6      189.08      183.38     12.00 o
   1  13   6        0.36        0.24      1.64 o
   2  13   6       37.39       29.62      3.40 o
   3  13   6       24.48       18.28      3.08 o
   4  13   6        1.91        1.84      2.21 o
   5  13   6        7.44        5.80      2.85 o
  -5  14   6        6.65        8.08      2.51 o
  -4  14   6       15.45       14.71      2.94 o
  -3  14   6       60.92       65.98      3.86 o
  -2  14   6      222.88      210.25     10.39 o
  -1  14   6        0.01       -0.22      1.35 o
   0  14   6      628.72      593.12     49.97 o
   1  14   6       71.79       78.84      8.68 o
   2  14   6        1.40        1.60      1.97 o
   3  14   6      293.38      275.19     25.37 o
   4  14   6       31.91       29.69      4.02 o
  -5  15   6        3.80        3.15      2.28 o
  -4  15   6       17.05       15.07      2.88 o
  -3  15   6      178.38      162.12      6.71 o
  -2  15   6      105.43      103.89      5.55 o
  -1  15   6      133.67      137.92      8.43 o
   0  15   6      215.80      235.46     13.94 o
   1  15   6        4.79        3.66      2.02 o
   2  15   6       43.76       40.34      4.72 o
   3  15   6       33.76       26.78      3.72 o
   4  15   6        2.58        4.35      2.73 o
  -4  16   6       40.69       39.24      4.20 o
  -3  16   6        1.53        3.04      2.08 o
  -2  16   6       14.47       10.66      2.91 o
  -1  16   6       13.76       21.99      3.16 o
   0  16   6        0.58        4.54      2.43 o
   1  16   6      356.19      312.36     26.89 o
   2  16   6        0.13        3.64      2.30 o
   3  16   6        3.20        1.58      2.30 o
  -4  17   6       11.18       10.94      2.93 o
  -3  17   6      175.34      175.19     12.50 o
  -2  17   6      220.80      243.99     16.37 o
  -1  17   6       15.25       20.85      4.34 o
   0  17   6        2.87        4.40      2.63 o
   1  17   6       24.32       24.39      4.31 o
   2  17   6       87.50       94.82     10.10 o
   3  17   6       10.89       13.02      3.27 o
  -3  18   6       94.91       97.64      7.25 o
  -2  18   6        4.79        5.64      3.09 o
  -1  18   6      149.88      164.78     14.14 o
   0  18   6        3.56        3.90      2.82 o
   1  18   6        1.00        3.46      3.47 o
   2  18   6      184.96      180.83     12.75 o
  -1  19   6       22.27       25.33      6.41 o
   0  19   6       23.87       23.59      4.20 o
   1  19   6       18.76       20.91      4.43 o
  -7   1   7       11.47       17.04      4.40 o
  -6   1   7      454.43      427.15     15.00 o
  -5   1   7       40.02       37.81      3.49 o
  -4   1   7      549.23      524.43      8.29 o
  -3   1   7       16.54       17.85      1.83 o
  -2   1   7       33.41       33.11      3.62 o
  -1   1   7      182.66      200.69     13.56 o
   0   1   7     4215.90     4451.48    183.83 o
   1   1   7        7.11        9.10      1.31 o
   2   1   7       69.32       73.17      2.74 o
   3   1   7       47.65       47.91      3.71 o
   4   1   7       14.01       19.65      2.37 o
   5   1   7       66.41       73.46      6.22 o
   6   1   7       20.01       18.13      4.30 o
  -7   2   7        0.53        0.78      2.21 o
  -6   2   7       45.77       54.75      4.58 o
  -5   2   7       17.45       16.50      2.64 o
  -4   2   7      412.90      394.54      9.67 o
  -3   2   7       72.77       50.23     14.31 o
  -2   2   7       67.18       62.67      3.16 o
  -1   2   7     1179.33     1374.02     61.22 o
   0   2   7     2178.20     2385.79     87.75 o
   1   2   7      876.52      906.30     36.90 o
   2   2   7      264.04      275.24     11.72 o
   3   2   7        8.64        8.92      1.48 o
   4   2   7      328.91      353.15     25.87 o
   5   2   7      436.40      465.23     27.19 o
   6   2   7       39.31       38.55      4.93 o
  -7   3   7        0.04        1.58      2.29 o
  -6   3   7        1.39        1.73      1.62 o
  -5   3   7        0.92       -0.33      1.10 o
  -4   3   7      176.17      160.06      6.27 o
  -3   3   7      401.92      380.99      9.84 o
  -2   3   7        0.49        0.41      0.75 o
  -1   3   7      348.89      454.86     21.61 o
   0   3   7      297.59      314.77     13.44 o
   1   3   7       27.36       27.11      2.13 o
   2   3   7       32.72       31.13      1.81 o
   3   3   7        0.66       -1.09      1.26 o
   4   3   7       31.75       31.77      3.19 o
   5   3   7       34.83       45.10      3.48 o
   6   3   7      256.95      257.08     21.86 o
  -7   4   7       17.23       20.18      4.64 o
  -6   4   7       48.20       54.65      4.70 o
  -5   4   7      235.26      240.28      8.29 o
  -4   4   7       96.54       75.70      4.60 o
  -3   4   7      229.84      229.45      7.77 o
  -2   4   7       64.65       72.26      4.32 o
  -1   4   7      343.35      413.78     17.85 o
   0   4   7       79.27       77.51      3.64 o
   1   4   7      294.06      279.70      9.25 o
   2   4   7       22.86       28.94      2.35 o
   3   4   7      158.16      155.85      9.92 o
   4   4   7      414.46      448.80     27.64 o
   5   4   7      500.55      505.08     35.56 o
   6   4   7        0.00       -1.07      2.39 o
  -7   5   7       65.76       80.42      7.65 o
  -6   5   7       77.98       80.41      5.58 o
  -5   5   7      732.25      716.90     14.37 o
  -4   5   7       64.22       57.57      3.71 o
  -3   5   7       45.42       39.35      3.02 o
  -2   5   7       22.94       20.45      1.75 o
  -1   5   7      738.28      832.37     34.50 o
   0   5   7      760.41      749.61     29.81 o
   1   5   7     1145.63     1300.47     57.48 o
   2   5   7       74.59       69.91      3.61 o
   3   5   7       11.65       10.12      1.98 o
   4   5   7      199.50      207.33     15.01 o
   5   5   7       99.41       96.72      6.92 o
   6   5   7        1.07        2.82      2.86 o
  -7   6   7        1.92        0.24      1.76 o
  -6   6   7        5.57        3.75      2.44 o
  -5   6   7      140.91      144.65      6.73 o
  -4   6   7       25.10       24.75      2.75 o
  -3   6   7       92.89       86.48      5.39 o
  -2   6   7       13.92       14.58      2.05 o
  -1   6   7       59.47       71.09      4.07 o
   0   6   7      163.90      160.57      6.98 o
   1   6   7        0.66        0.03      0.70 o
   2   6   7      696.92      687.12     26.55 o
   3   6   7       62.69       55.70      3.43 o
   4   6   7       78.81       67.20      7.92 o
   5   6   7        5.89        2.31      2.29 o
   6   6   7        5.81        7.07      2.92 o
  -7   7   7        0.16        1.99      1.93 o
  -6   7   7        5.37        9.17      2.71 o
  -5   7   7      949.69      940.25     28.09 o
  -4   7   7      362.68      360.97     15.40 o
  -3   7   7       20.90       18.97      2.40 o
  -2   7   7       49.60       46.39      3.20 o
  -1   7   7       97.89      111.14      5.03 o
   0   7   7       36.55       35.62      2.04 o
   1   7   7       43.90       51.09      3.20 o
   2   7   7      357.23      339.12     19.86 o
   3   7   7       28.81       28.73      2.82 o
   4   7   7      420.59      389.13     39.48 o
   5   7   7       77.98       80.67      7.19 o
   6   7   7      103.58      113.58     10.37 o
  -7   8   7       12.94       17.79      3.26 o
  -6   8   7        2.69        4.97      2.13 o
  -5   8   7      130.10      125.29      5.73 o
  -4   8   7        2.33        4.32      1.75 o
  -3   8   7       13.93       15.87      2.33 o
  -2   8   7      486.35      472.19     23.71 o
  -1   8   7      164.30      158.04      6.71 o
   0   8   7       60.12       59.22      3.15 o
   1   8   7     1711.79     1582.31    105.93 o
   2   8   7       45.15       40.67      3.47 o
   3   8   7        0.39       -1.25      1.43 o
   4   8   7      506.07      492.80     37.41 o
   5   8   7      137.18      125.81     10.89 o
   6   8   7        0.66       -2.04      2.04 o
  -6   9   7       27.57       28.74      3.55 o
  -5   9   7        6.18        8.15      2.04 o
  -4   9   7       76.62       73.71      3.91 o
  -3   9   7       55.36       50.90      3.19 o
  -2   9   7      568.77      545.79     27.55 o
  -1   9   7      101.13       98.03      4.87 o
   0   9   7       64.32       66.29      4.09 o
   1   9   7        5.69        6.32      1.57 o
   2   9   7        9.02       12.03      2.42 o
   3   9   7       92.62       88.36      7.11 o
   4   9   7       21.57       24.94      4.07 o
   5   9   7       34.14       30.63      4.04 o
  -6  10   7       32.05       28.47      3.66 o
  -5  10   7      200.14      194.44      6.56 o
  -4  10   7      198.50      187.55      8.59 o
  -3  10   7       17.86       16.86      2.25 o
  -2  10   7       94.76       91.33      6.11 o
  -1  10   7       12.54       14.90      1.59 o
   0  10   7       31.09       34.42      2.18 o
   1  10   7      297.67      265.29     27.06 o
   2  10   7      159.60      159.96     11.06 o
   3  10   7        1.84        1.76      2.20 o
   4  10   7        0.90        1.51      2.31 o
   5  10   7      337.52      326.47     21.00 o
  -6  11   7        3.22        3.86      2.57 o
  -5  11   7        0.87        2.52      1.54 o
  -4  11   7       71.81       66.85      3.98 o
  -3  11   7       26.17       25.50      2.63 o
  -2  11   7        0.87        3.29      1.45 o
  -1  11   7       59.77       58.84      3.83 o
   0  11   7       67.39       63.10      4.58 o
   1  11   7       86.62       91.29      8.97 o
   2  11   7        0.97       -0.48      1.72 o
   3  11   7       20.92       19.60      3.11 o
   4  11   7        8.07        4.34      2.34 o
   5  11   7       72.88       76.49      6.90 o
  -6  12   7       11.13       15.09      3.82 o
  -5  12   7       28.62       24.03      3.53 o
  -4  12   7       14.84       13.34      2.36 o
  -3  12   7       47.18       45.64      3.35 o
  -2  12   7        0.85       -0.46      1.21 o
  -1  12   7        2.59        1.72      1.39 o
   0  12   7        8.14        5.65      1.56 o
   1  12   7      158.19      139.86     12.59 o
   2  12   7       44.04       52.54      4.21 o
   3  12   7       90.26       94.31      7.75 o
   4  12   7       12.09        9.66      3.05 o
   5  12   7       32.05       36.80      4.60 o
  -5  13   7        0.58       -1.04      1.65 o
  -4  13   7       23.65       25.35      2.91 o
  -3  13   7        8.00        5.69      1.82 o
  -2  13   7      179.26      173.30     11.87 o
  -1  13   7       11.20       11.71      2.03 o
   0  13   7      715.62      714.00     48.35 o
   1  13   7       12.43        9.45      2.39 o
   2  13   7      100.50      106.30      8.16 o
   3  13   7       15.85       15.17      3.12 o
   4  13   7        2.30        2.48      2.39 o
  -5  14   7        8.45        7.55      2.69 o
  -4  14   7        3.19        0.85      1.75 o
  -3  14   7        0.32        0.75      1.39 o
  -2  14   7       28.33       28.29      2.84 o
  -1  14   7       18.53       25.50      3.12 o
   0  14   7       22.90       31.73      4.31 o
   1  14   7        2.61        1.49      1.79 o
   2  14   7       10.58       13.39      2.86 o
   3  14   7      101.96       91.16     11.14 o
   4  14   7       12.70        5.94      2.78 o
  -4  15   7        7.18        3.61      2.04 o
  -3  15   7       69.23       71.93      4.26 o
  -2  15   7      113.40      104.16      9.82 o
  -1  15   7       60.56       65.69      5.45 o
   0  15   7      138.95      140.51      7.61 o
   1  15   7        5.30        2.61      2.03 o
   2  15   7        6.64        8.79      2.70 o
   3  15   7       73.43       85.09     10.33 o
  -4  16   7        2.85        4.67      2.33 o
  -3  16   7       10.49        9.35      3.40 o
  -2  16   7       23.64       25.64      3.35 o
  -1  16   7       38.53       38.57      4.56 o
   0  16   7       54.05       50.90      5.20 o
   1  16   7       54.68       69.25      6.12 o
   2  16   7       42.44       42.05      6.31 o
   3  16   7       17.58       17.21      3.46 o
  -3  17   7        4.30       11.95      3.51 o
  -2  17   7       19.44       16.46      4.70 o
  -1  17   7       34.06       37.30      4.66 o
   0  17   7        0.03        0.68      2.41 o
   1  17   7       39.68       46.94      5.48 o
   2  17   7        0.03        2.06      2.40 o
  -2  18   7        9.07        8.24      3.75 o
  -1  18   7        0.00        0.25      2.30 o
   0  18   7        0.10       -0.62      2.23 o
   1  18   7       14.65       14.67      3.96 o
  -7   0   8        0.28        1.90      3.96 o
  -6   0   8        3.79        1.74      3.17 o
  -5   0   8       14.00       12.66      5.22 o
  -4   0   8      118.03      129.82      6.42 o
  -3   0   8      404.23      461.98     13.38 o
  -2   0   8       27.32       36.70      5.22 o
  -1   0   8       11.82       24.29      3.49 o
   0   0   8     1249.93     1215.77     75.72 o
   1   0   8        3.19        3.40      1.65 o
   2   0   8      257.73      244.14     11.68 o
   3   0   8      360.20      374.08     11.98 o
   4   0   8      134.78      128.90     25.65 o
   5   0   8      271.63      284.66     29.05 o
   6   0   8      719.27      738.21     45.67 o
  -7   1   8       23.15       31.79      5.52 o
  -6   1   8        0.17        1.33      2.07 o
  -5   1   8       22.64       19.34      2.82 o
  -4   1   8       16.78       14.94      1.95 o
  -3   1   8      178.44      175.85      4.97 o
  -2   1   8      276.45      301.79     21.91 o
  -1   1   8       51.40       57.61      3.88 o
   0   1   8       10.09       11.81      1.48 o
   1   1   8      149.66      162.95      5.37 o
   2   1   8      100.23      101.31      4.14 o
   3   1   8       25.14       24.36      2.78 o
   4   1   8      393.66      390.59     31.69 o
   5   1   8      138.38      141.35     10.42 o
   6   1   8       36.15       42.46      4.55 o
  -7   2   8        0.00       -0.83      2.22 o
  -6   2   8        8.51       10.61      3.52 o
  -5   2   8       10.65       12.22      2.54 o
  -4   2   8       34.30       26.41      3.05 o
  -3   2   8      137.58      122.81     10.71 o
  -2   2   8        7.02        9.78      1.48 o
  -1   2   8       48.83       50.01      4.75 o
   0   2   8      322.17      348.08     17.71 o
   1   2   8      314.40      304.86     10.83 o
   2   2   8      129.30      114.70      4.96 o
   3   2   8        4.79        4.03      1.63 o
   4   2   8       13.79       12.51      2.32 o
   5   2   8      244.06      250.39     21.57 o
   6   2   8       10.73        6.95      3.28 o
  -7   3   8        3.93        0.90      2.32 o
  -6   3   8        0.17        0.15      1.94 o
  -5   3   8        9.34        9.82      2.42 o
  -4   3   8      267.20      168.48     94.73 o
  -3   3   8      642.91      654.17     20.85 o
  -2   3   8       12.65       14.59      1.98 o
  -1   3   8       69.08       86.42      3.61 o
   0   3   8      343.32      358.28     13.00 o
   1   3   8      672.71      727.11     14.31 o
   2   3   8       40.19       36.66      2.13 o
   3   3   8       60.53       65.32      3.51 o
   4   3   8       21.66       23.68      3.22 o
   5   3   8       77.23       79.95      7.88 o
   6   3   8        0.66       -1.08      2.82 o
  -7   4   8        4.77        3.98      2.70 o
  -6   4   8       30.74       14.47     12.45 o
  -5   4   8        2.97        5.22      2.10 o
  -4   4   8      481.77      464.02     13.03 o
  -3   4   8      353.83      335.04     11.63 o
  -2   4   8       27.35       28.22      2.06 o
  -1   4   8       39.24       43.09      2.62 o
   0   4   8      143.57      156.35      8.11 o
   1   4   8      505.05      524.24     15.16 o
   2   4   8       70.28       76.83      3.66 o
   3   4   8      226.69      219.20     10.80 o
   4   4   8       91.26       91.18      7.60 o
   5   4   8       17.44       16.01      3.14 o
   6   4   8       16.51       15.25      4.19 o
  -7   5   8       37.41       38.09      5.92 o
  -6   5   8        7.51       12.73      3.04 o
  -5   5   8       61.84       60.37      5.05 o
  -4   5   8      591.52      582.43     20.25 o
  -3   5   8      383.14      375.31     21.73 o
  -2   5   8       44.55       47.26      2.84 o
  -1   5   8      612.95      673.21     29.55 o
   0   5   8      608.60      617.71     15.21 o
   1   5   8      137.27      163.70      8.06 o
   2   5   8      115.56      117.83      5.01 o
   3   5   8       33.12       26.48      2.67 o
   4   5   8       51.14       49.95      4.84 o
   5   5   8      328.80      324.37     22.96 o
   6   5   8       17.81       17.75      4.23 o
  -7   6   8        4.25        2.73      3.88 o
  -6   6   8       38.76       44.11      4.63 o
  -5   6   8       59.75       64.52      5.00 o
  -4   6   8       48.02       51.44      3.79 o
  -3   6   8       95.85       94.43      4.64 o
  -2   6   8       24.56       24.24      2.61 o
  -1   6   8        0.03        0.41      1.08 o
   0   6   8      879.18      848.31     31.64 o
   1   6   8       76.86       86.21      3.78 o
   2   6   8        2.46        3.26      1.55 o
   3   6   8      427.52      433.92     22.12 o
   4   6   8       74.25       70.66      8.73 o
   5   6   8      188.77      199.22     12.78 o
   6   6   8       70.14       71.76      6.76 o
  -6   7   8       56.85       54.01      5.09 o
  -5   7   8      335.28      347.25     16.29 o
  -4   7   8      137.85      128.77      5.59 o
  -3   7   8       34.89       35.79      3.12 o
  -2   7   8        4.92        5.79      1.85 o
  -1   7   8        9.64        6.52      1.49 o
   0   7   8        5.38        6.92      1.64 o
   1   7   8      949.99      913.18     51.84 o
   2   7   8      256.33      265.25     15.14 o
   3   7   8      203.90      195.81     14.77 o
   4   7   8       12.69       10.01      2.84 o
   5   7   8        0.49       -2.22      2.22 o
  -6   8   8       33.34       43.59      4.22 o
  -5   8   8      306.59      325.44     10.66 o
  -4   8   8      187.65      206.96     12.37 o
  -3   8   8        3.44        1.25      1.38 o
  -2   8   8       56.15       57.71      4.04 o
  -1   8   8       92.97       96.02      5.42 o
   0   8   8      876.49      841.62     38.72 o
   1   8   8     1662.43     1563.72     94.95 o
   2   8   8      215.48      195.99     13.66 o
   3   8   8        3.31        3.63      1.88 o
   4   8   8       33.60       31.72      3.86 o
   5   8   8       16.72       17.33      3.55 o
  -6   9   8       51.99       60.91      4.92 o
  -5   9   8       11.38       11.70      2.28 o
  -4   9   8      103.54       98.27      4.62 o
  -3   9   8        8.54        8.21      1.82 o
  -2   9   8      214.40      200.28      9.46 o
  -1   9   8       58.90       50.81      3.08 o
   0   9   8        1.04        2.00      1.17 o
   1   9   8       27.00       26.29      2.50 o
   2   9   8       61.26       52.35      3.56 o
   3   9   8      239.23      202.56     17.63 o
   4   9   8       97.66       93.45     10.27 o
   5   9   8        0.47       -0.43      1.99 o
  -6  10   8       40.12       45.40      4.47 o
  -5  10   8      218.84      215.20      7.14 o
  -4  10   8      181.03      173.84      6.10 o
  -3  10   8       76.37       70.46      3.91 o
  -2  10   8       69.27       61.19      3.52 o
  -1  10   8      173.99      167.00     10.92 o
   0  10   8       55.65       53.41      3.12 o
   1  10   8       13.41       11.05      1.90 o
   2  10   8      174.79      153.45     12.53 o
   3  10   8      226.67      196.96     12.39 o
   4  10   8       14.37       12.68      3.24 o
   5  10   8        1.39        2.86      2.31 o
  -5  11   8       24.03       25.69      3.11 o
  -4  11   8       27.61       25.84      2.89 o
  -3  11   8       28.26       33.77      3.01 o
  -2  11   8      534.73      488.98     23.12 o
  -1  11   8      421.16      378.96     24.81 o
   0  11   8      161.85      152.38     10.82 o
   1  11   8        0.19        0.56      1.36 o
   2  11   8       24.62       21.41      3.10 o
   3  11   8        1.30        0.12      2.07 o
   4  11   8        8.54        6.21      2.75 o
   5  11   8       12.37       11.95      3.12 o
  -5  12   8      101.22      103.82      5.30 o
  -4  12   8       33.87       36.24      3.38 o
  -3  12   8       50.83       52.32      3.68 o
  -2  12   8      320.53      317.64     21.87 o
  -1  12   8        3.04        3.63      1.60 o
   0  12   8      249.94      267.72      9.72 o
   1  12   8        5.94        4.87      2.02 o
   2  12   8        0.03        0.26      1.80 o
   3  12   8      207.95      205.29     14.02 o
   4  12   8       91.17       90.90      8.93 o
  -5  13   8       18.90       12.89      3.00 o
  -4  13   8        6.22        7.17      2.06 o
  -3  13   8       12.04        9.63      2.17 o
  -2  13   8       62.60       43.02      7.45 o
  -1  13   8      260.77      253.71     17.05 o
   0  13   8      323.73      343.85     11.18 o
   1  13   8        8.98        5.35      2.19 o
   2  13   8       29.90       33.35      3.77 o
   3  13   8        1.04        1.57      2.23 o
   4  13   8       16.10       15.27      3.50 o
  -4  14   8       70.98       66.65      5.10 o
  -3  14   8       37.80       32.27      3.20 o
  -2  14   8       18.18       12.41      2.41 o
  -1  14   8        0.23        5.96      2.62 o
   0  14   8      116.93      121.00      7.22 o
   1  14   8       54.87       50.85      5.29 o
   2  14   8       12.03       11.55      2.83 o
   3  14   8       28.74       26.15      4.88 o
  -4  15   8       25.06       25.19      3.66 o
  -3  15   8       32.16       31.56      3.32 o
  -2  15   8        5.56        5.50      2.03 o
  -1  15   8       43.42       50.46      5.21 o
   0  15   8       90.95       91.13      6.48 o
   1  15   8       54.13       63.04      5.94 o
   2  15   8       73.09       60.70      6.17 o
   3  15   8      445.04      420.73     31.67 o
  -3  16   8        0.90        0.71      1.96 o
  -2  16   8        0.02       -0.24      1.93 o
  -1  16   8       60.78       70.69      5.98 o
   0  16   8        2.74        4.74      2.81 o
   1  16   8       29.50       31.61      4.73 o
   2  16   8        7.73       18.38      4.42 o
  -2  17   8        4.24        5.56      2.57 o
  -1  17   8       17.72       18.23      3.86 o
   0  17   8       27.79       35.80      4.96 o
   1  17   8        1.00        2.50      2.70 o
  -7   1   9        0.13        0.51      2.61 o
  -6   1   9       31.58       31.69      5.25 o
  -5   1   9       27.32       29.85      6.02 o
  -4   1   9      222.56      230.52     13.02 o
  -3   1   9       30.87       38.85      2.71 o
  -2   1   9       48.89       36.16      8.86 o
  -1   1   9      397.44      407.10     20.36 o
   0   1   9       89.79       89.39      3.32 o
   1   1   9      159.27      144.96      4.03 o
   2   1   9        5.88        4.19      1.40 o
   3   1   9      227.73      229.81      8.29 o
   4   1   9       24.95       25.59      3.36 o
   5   1   9       32.24       36.89      4.55 o
   6   1   9        2.70        1.36      3.07 o
  -7   2   9       29.77       34.55      5.93 o
  -6   2   9        3.74        1.97      2.30 o
  -5   2   9       31.83       32.80      5.03 o
  -4   2   9       65.48       80.42      4.92 o
  -3   2   9       44.98       46.49      2.91 o
  -2   2   9       88.42      100.77      6.97 o
  -1   2   9       32.12       38.39      3.71 o
   0   2   9        3.79        2.85      1.38 o
   1   2   9        2.36        1.83      1.21 o
   2   2   9      302.77      281.78     10.13 o
   3   2   9       46.48       46.29      4.38 o
   4   2   9        5.36        6.47      2.49 o
   5   2   9      503.48      505.10     21.98 o
   6   2   9        2.65       -0.24      3.00 o
  -6   3   9       31.25       31.75      5.54 o
  -5   3   9        0.02        0.23      1.39 o
  -4   3   9        2.47        0.88      1.46 o
  -3   3   9        0.00        0.55      1.17 o
  -2   3   9       37.31       43.25      2.90 o
  -1   3   9        5.41        4.80      1.39 o
   0   3   9      448.87      471.11     13.19 o
   1   3   9        3.28        1.43      1.30 o
   2   3   9        8.53        9.34      1.85 o
   3   3   9       22.49       25.44      2.61 o
   4   3   9      110.02      116.73      6.98 o
   5   3   9      138.49      125.93     15.99 o
  -6   4   9        3.82        6.02      2.97 o
  -5   4   9        7.22        3.96      3.02 o
  -4   4   9       98.03      100.52      5.59 o
  -3   4   9       73.30       73.05      4.80 o
  -2   4   9      137.09      160.79      9.68 o
  -1   4   9      297.96      340.15     20.48 o
   0   4   9      127.64      138.19      5.97 o
   1   4   9      254.51      254.59      6.15 o
   2   4   9      275.87      268.53      6.50 o
   3   4   9        9.32        9.38      2.10 o
   4   4   9       65.66       68.28      7.29 o
   5   4   9       60.74       59.14      6.02 o
  -6   5   9       24.48       34.08      5.57 o
  -5   5   9       11.99       12.17      2.91 o
  -4   5   9        0.44        0.70      1.30 o
  -3   5   9      102.75       99.55      4.75 o
  -2   5   9      184.90      178.53     15.29 o
  -1   5   9      300.29      335.49     17.95 o
   0   5   9      705.70      747.03     23.51 o
   1   5   9      149.35      154.59      4.96 o
   2   5   9       12.00       12.88      2.11 o
   3   5   9        1.12        0.31      1.54 o
   4   5   9      171.66      168.34     15.40 o
   5   5   9       33.83       27.83      4.63 o
  -6   6   9       60.46       70.25      5.80 o
  -5   6   9        2.42        0.61      1.66 o
  -4   6   9        5.95        9.09      2.18 o
  -3   6   9       15.35       18.80      2.61 o
  -2   6   9       59.38       52.39      4.41 o
  -1   6   9        8.35       11.02      1.85 o
   0   6   9      180.35      174.01      6.90 o
   1   6   9        8.03       10.30      1.95 o
   2   6   9      202.49      189.21      8.23 o
   3   6   9      128.85      125.11      7.49 o
   4   6   9        1.52        1.88      2.27 o
   5   6   9        6.06        3.64      3.28 o
  -6   7   9       36.63       50.99      5.15 o
  -5   7   9       57.40       57.40      5.10 o
  -4   7   9       16.14       12.85      2.53 o
  -3   7   9        0.64        0.86      1.38 o
  -2   7   9      202.52      187.40      9.88 o
  -1   7   9      775.12      826.40     40.95 o
   0   7   9      156.57      158.35      9.26 o
   1   7   9      203.60      183.71      7.97 o
   2   7   9        3.48        1.57      1.59 o
   3   7   9       28.00       21.68      3.25 o
   4   7   9      349.38      327.01     24.68 o
   5   7   9        3.72       -0.32      2.99 o
  -6   8   9      124.02      138.04      6.85 o
  -5   8   9      112.41      124.39      7.03 o
  -4   8   9       55.78       54.10      4.46 o
  -3   8   9        2.44        0.04      1.34 o
  -2   8   9       10.30        8.36      2.05 o
  -1   8   9       45.93       47.76      3.61 o
   0   8   9       34.11       30.42      2.67 o
   1   8   9        3.18        1.27      1.45 o
   2   8   9      135.32      125.59      9.78 o
   3   8   9       20.32       16.71      3.11 o
   4   8   9      141.72      135.08     13.02 o
   5   8   9       65.27       61.60      9.00 o
  -6   9   9       16.89       20.43      3.45 o
  -5   9   9       56.98       58.08      5.29 o
  -4   9   9        3.46        5.80      1.85 o
  -3   9   9      120.35      109.27      5.34 o
  -2   9   9      148.90      129.77     11.53 o
  -1   9   9       32.96       33.49      3.03 o
   0   9   9      142.81      144.31      9.32 o
   1   9   9        2.78        1.11      1.54 o
   2   9   9       20.66       22.41      3.15 o
   3   9   9       62.22       62.32      4.82 o
   4   9   9        6.81        6.99      2.92 o
   5   9   9      204.63      198.92     12.98 o
  -5  10   9      104.75      112.18      5.48 o
  -4  10   9      245.32      240.40      9.35 o
  -3  10   9        0.15        1.41      1.44 o
  -2  10   9      131.86      126.98      5.67 o
  -1  10   9      357.16      335.32     16.97 o
   0  10   9        3.50        4.11      1.55 o
   1  10   9       73.65       62.73     15.37 o
   2  10   9        0.04        2.03      2.00 o
   3  10   9        0.05       -0.10      2.14 o
   4  10   9        0.40       -1.47      2.38 o
  -5  11   9       44.13       43.80      3.92 o
  -4  11   9        4.59        4.58      2.31 o
  -3  11   9       12.69       14.50      2.44 o
  -2  11   9        4.06        3.18      1.57 o
  -1  11   9       56.74       53.63      4.02 o
   0  11   9       85.15       80.76      8.91 o
   1  11   9       26.06       30.85      3.39 o
   2  11   9        3.12        0.26      2.08 o
   3  11   9       10.93       11.94      3.02 o
   4  11   9        5.45        3.26      2.67 o
  -5  12   9       23.74       23.47      3.14 o
  -4  12   9        0.29        2.28      1.60 o
  -3  12   9       66.22       67.20      4.20 o
  -2  12   9        2.00        2.30      1.53 o
  -1  12   9       75.82       66.76      4.50 o
   0  12   9      122.87      120.51      7.06 o
   1  12   9       17.50       19.15      3.10 o
   2  12   9       31.71       27.86      3.16 o
   3  12   9      233.82      222.04     13.91 o
   4  12   9      227.39      199.17     16.80 o
  -4  13   9        5.36        3.73      1.89 o
  -3  13   9      117.91      113.76      7.61 o
  -2  13   9       31.33       27.19      3.43 o
  -1  13   9      123.90      122.19      7.15 o
   0  13   9       24.44       31.29      4.42 o
   1  13   9        1.55        1.57      2.41 o
   2  13   9       45.50       48.68      4.93 o
   3  13   9       22.72       18.62      3.15 o
  -4  14   9       86.80       84.51      5.11 o
  -3  14   9       22.45       22.55      2.95 o
  -2  14   9        2.82        3.30      1.87 o
  -1  14   9        9.23       11.38      3.19 o
   0  14   9      358.13      355.55     12.09 o
   1  14   9       10.50       13.27      3.57 o
   2  14   9       37.43       35.50      3.89 o
   3  14   9       63.59       60.92      4.74 o
  -3  15   9        1.88        3.01      1.96 o
  -2  15   9       48.17       67.12      9.07 o
  -1  15   9        6.66        7.49      3.08 o
   0  15   9        3.06        4.59      2.80 o
   1  15   9      110.99      106.27      7.36 o
   2  15   9       12.67       16.70      4.27 o
  -2  16   9        0.15        3.08      2.52 o
  -1  16   9      149.53      154.55      8.59 o
   0  16   9       45.84       45.52      5.42 o
   1  16   9        0.14        4.01      2.75 o
  -6   0  10      111.13      144.06     14.25 o
  -5   0  10        1.37        0.16      2.53 o
  -4   0  10      138.77      138.68     12.35 o
  -3   0  10       77.14       71.54      6.97 o
  -2   0  10       62.98       77.41      6.57 o
  -1   0  10      263.44      279.98     28.34 o
   0   0  10     1192.67     1133.78     86.84 o
   1   0  10      417.06      357.49     20.55 o
   2   0  10        6.32       11.35      2.92 o
   3   0  10      179.67      167.66     16.86 o
   4   0  10       44.28       50.37     16.94 o
   5   0  10      351.17      371.33     38.31 o
  -6   1  10        0.22       -1.37      2.12 o
  -5   1  10        0.25       -0.94      1.60 o
  -4   1  10       84.85       88.46      7.15 o
  -3   1  10      108.86      116.26      4.54 o
  -2   1  10        0.52        0.27      0.81 o
  -1   1  10      207.26      207.79     15.13 o
   0   1  10       22.25       23.91      2.44 o
   1   1  10       42.48       40.16      2.57 o
   2   1  10      749.93      718.30     23.99 o
   3   1  10      111.82      111.60      6.08 o
   4   1  10      565.45      569.19     28.79 o
   5   1  10      256.18      263.66     17.66 o
  -6   2  10      118.91      118.48      9.07 o
  -5   2  10        2.58        4.75      2.74 o
  -4   2  10        3.66        3.11      2.14 o
  -3   2  10      143.44      126.00      7.57 o
  -2   2  10       31.14       32.87      2.57 o
  -1   2  10        0.37        0.77      1.21 o
   0   2  10      594.35      621.45     21.78 o
   1   2  10      307.29      272.22      8.52 o
   2   2  10      105.69       96.53      4.31 o
   3   2  10       47.93       47.82      4.06 o
   4   2  10        0.07       -0.21      2.17 o
   5   2  10       33.02       30.26      5.00 o
  -6   3  10       22.79       30.92      5.57 o
  -5   3  10       17.86       16.56      4.27 o
  -4   3  10       81.95       86.48      5.81 o
  -3   3  10      116.42      118.37      7.65 o
  -2   3  10      176.19      168.93     12.94 o
  -1   3  10      309.57      301.66     19.48 o
   0   3  10      707.44      708.09     17.51 o
   1   3  10        2.28        2.98      1.53 o
   2   3  10       23.16       22.55      2.59 o
   3   3  10       17.62       17.92      2.50 o
   4   3  10       26.82       23.95      4.48 o
   5   3  10      166.19      161.57     13.04 o
  -6   4  10        2.12        1.19      2.35 o
  -5   4  10       13.91       13.39      2.96 o
  -4   4  10       60.20       62.08      4.93 o
  -3   4  10       67.52       60.29      4.87 o
  -2   4  10       35.46       39.63      3.81 o
  -1   4  10       70.81       78.16      3.68 o
   0   4  10        3.69        2.95      2.04 o
   1   4  10        1.06        2.09      1.45 o
   2   4  10       51.60       54.85      3.49 o
   3   4  10       22.72       23.52      3.49 o
   4   4  10       20.96       22.39      4.20 o
   5   4  10       84.34       78.69      6.91 o
  -6   5  10       20.68       24.61      5.12 o
  -5   5  10      166.31      169.35      8.00 o
  -4   5  10        0.38        0.16      1.52 o
  -3   5  10        1.85        1.47      1.40 o
  -2   5  10        3.46        1.35      1.52 o
  -1   5  10        3.83        1.79      1.37 o
   0   5  10      220.35      207.95      8.68 o
   1   5  10        3.35        2.68      1.50 o
   2   5  10       65.07       65.58      3.77 o
   3   5  10        3.19        4.22      1.78 o
   4   5  10        0.63       -0.35      2.60 o
   5   5  10      102.14       90.65      7.44 o
  -6   6  10        5.96        8.52      3.69 o
  -5   6  10      402.47      427.30     22.05 o
  -4   6  10        5.88        6.39      2.02 o
  -3   6  10       20.68       19.45      2.75 o
  -2   6  10        4.03        4.12      1.74 o
  -1   6  10      226.32      260.16     17.19 o
   0   6  10      290.07      279.91      8.45 o
   1   6  10      110.94      119.27      4.68 o
   2   6  10        3.98        5.90      1.85 o
   3   6  10       19.70       18.36      3.19 o
   4   6  10      443.28      407.52     22.36 o
   5   6  10       55.47       50.67      6.15 o
  -6   7  10       26.26       31.39      5.66 o
  -5   7  10       15.37       15.42      3.32 o
  -4   7  10       29.17       29.48      3.43 o
  -3   7  10       10.81        8.04      2.16 o
  -2   7  10       18.48       23.56      2.96 o
  -1   7  10       16.52       20.34      2.76 o
   0   7  10       21.35       22.40      2.49 o
   1   7  10      160.36      156.59      5.84 o
   2   7  10        0.03        0.09      1.51 o
   3   7  10        0.16       -0.18      2.10 o
   4   7  10       20.14       17.10      3.44 o
  -5   8  10      115.00      119.03      7.19 o
  -4   8  10       23.53       25.69      3.30 o
  -3   8  10        0.82        1.50      1.65 o
  -2   8  10       91.81       90.72      5.30 o
  -1   8  10       18.07       21.62      2.91 o
   0   8  10        4.14        2.79      1.52 o
   1   8  10       15.90       14.53      2.23 o
   2   8  10      105.00       98.09      7.47 o
   3   8  10        0.02        1.79      2.20 o
   4   8  10       86.73       75.60      5.61 o
  -5   9  10       93.76      104.47      5.99 o
  -4   9  10        5.25        2.25      1.80 o
  -3   9  10       42.55       45.49      4.01 o
  -2   9  10       81.03       71.55      8.23 o
  -1   9  10       93.69       83.54      6.38 o
   0   9  10        8.11        8.52      2.22 o
   1   9  10      205.11      204.34      8.80 o
   2   9  10        1.15        1.46      2.04 o
   3   9  10        3.97        0.20      2.21 o
   4   9  10       17.60       16.24      3.65 o
  -5  10  10       46.98       47.44      4.10 o
  -4  10  10      108.32      108.51      5.33 o
  -3  10  10       27.87       32.15      3.22 o
  -2  10  10       44.79       43.09      3.36 o
  -1  10  10       28.85       29.84      4.00 o
   0  10  10       41.17       45.41      3.85 o
   1  10  10        9.57        8.92      3.18 o
   2  10  10       27.10       25.21      3.52 o
   3  10  10        0.65        0.98      2.29 o
   4  10  10        0.28        0.50      2.60 o
  -4  11  10       27.28       27.87      3.26 o
  -3  11  10       42.46       39.80      3.54 o
  -2  11  10       14.19       15.93      2.46 o
  -1  11  10       18.31       19.33      3.00 o
   0  11  10        1.03        2.35      2.26 o
   1  11  10       60.67       66.82      5.83 o
   2  11  10       18.98       17.42      4.75 o
   3  11  10       14.14       14.64      3.28 o
  -4  12  10       21.68       24.51      3.22 o
  -3  12  10       10.37        9.43      2.30 o
  -2  12  10       59.08       53.32      7.63 o
  -1  12  10       39.15       38.39      3.83 o
   0  12  10      218.78      232.47      9.87 o
   1  12  10       50.31       57.11      5.69 o
   2  12  10       14.76       14.00      3.17 o
   3  12  10        6.15        6.75      3.09 o
  -3  13  10       20.53       18.98      2.83 o
  -2  13  10        5.96        2.43      1.77 o
  -1  13  10        8.49        9.58      3.10 o
   0  13  10        5.03        4.40      2.65 o
   1  13  10       72.26       84.43      6.73 o
   2  13  10        3.21        7.86      3.49 o
  -3  14  10        5.28        2.19      2.08 o
  -2  14  10        7.65        8.29      2.99 o
  -1  14  10       15.11       14.50      3.56 o
   0  14  10      125.27      134.45      8.16 o
   1  14  10      104.08      104.49      7.45 o
   2  14  10       77.05       82.81      7.18 o
  -2  15  10       47.15       45.75      5.41 o
  -1  15  10       46.81       50.45      5.66 o
   0  15  10      122.92      122.87      8.01 o
   1  15  10       29.19       36.99      5.20 o
  -6   1  11       73.70       78.53      8.15 o
  -5   1  11       12.66       11.15      3.73 o
  -4   1  11       36.54       38.95      5.49 o
  -3   1  11       54.81       54.43      4.38 o
  -2   1  11       17.98       16.60      7.50 o
  -1   1  11        3.41        0.94      1.17 o
   0   1  11      501.70      451.29     23.47 o
   1   1  11       15.99       10.74      1.89 o
   2   1  11       43.38       40.38      3.80 o
   3   1  11       15.12        8.41      2.61 o
   4   1  11       67.44       62.79      6.86 o
  -6   2  11        1.19        1.17      2.46 o
  -5   2  11       29.77       32.69      5.48 o
  -4   2  11      108.91      126.20      8.73 o
  -3   2  11      165.71      161.83     14.34 o
  -2   2  11       24.97       27.93      2.53 o
  -1   2  11       69.70       82.31      5.76 o
   0   2  11       54.50       64.87      3.66 o
   1   2  11      354.39      339.61      7.70 o
   2   2  11      181.60      158.57      5.52 o
   3   2  11       12.57       10.68      2.75 o
   4   2  11       12.70        9.29      2.89 o
  -6   3  11       11.33       10.57      3.92 o
  -5   3  11        0.66       -1.05      1.86 o
  -4   3  11        0.01        0.71      1.59 o
  -3   3  11       55.36       57.07      4.77 o
  -2   3  11       14.00       17.55      2.68 o
  -1   3  11       32.60       53.27      3.39 o
   0   3  11       20.65       17.66      2.36 o
   1   3  11       30.63       30.29      2.86 o
   2   3  11       56.75       56.20      3.69 o
   3   3  11       29.40       28.06      3.87 o
   4   3  11       35.54       31.31      4.90 o
  -5   4  11        0.94        0.95      2.24 o
  -4   4  11        5.55        3.90      1.97 o
  -3   4  11       85.68       82.87      4.84 o
  -2   4  11        0.39       -0.10      1.44 o
  -1   4  11      229.30      252.24     15.08 o
   0   4  11       46.95       31.21      6.41 o
   1   4  11       37.39       38.07      3.14 o
   2   4  11       14.46       12.25      2.30 o
   3   4  11       18.39       18.78      3.24 o
   4   4  11       60.61       54.06      5.86 o
  -5   5  11      285.70      288.94     18.13 o
  -4   5  11       28.71       33.98      4.20 o
  -3   5  11      167.56      153.06     13.18 o
  -2   5  11        1.79        0.92      1.52 o
  -1   5  11       11.16        9.50      2.20 o
   0   5  11       13.67       15.78      2.30 o
   1   5  11      374.26      349.73      9.24 o
   2   5  11        0.53        0.75      1.53 o
   3   5  11        0.77        2.87      2.28 o
   4   5  11       45.70       37.01      5.38 o
  -5   6  11        4.44        7.30      2.74 o
  -4   6  11      141.75      143.13      6.55 o
  -3   6  11        1.83        0.70      1.58 o
  -2   6  11        0.67        1.67      1.53 o
  -1   6  11       47.63       40.87      3.69 o
   0   6  11       80.86       84.15      4.13 o
   1   6  11       16.59       13.82      2.30 o
   2   6  11       10.08       12.41      2.30 o
   3   6  11        6.21        4.68      2.49 o
   4   6  11        1.09        0.90      3.11 o
  -5   7  11      142.03      153.75      8.16 o
  -4   7  11      235.61      241.67      9.66 o
  -3   7  11        8.88        9.38      2.36 o
  -2   7  11       14.17       13.76      2.81 o
  -1   7  11       66.48       62.75      5.83 o
   0   7  11        0.86       -0.44      1.39 o
   1   7  11       48.80       43.16      3.35 o
   2   7  11        0.88        0.19      2.42 o
   3   7  11       49.74       48.82      5.55 o
   4   7  11       86.05       75.57      9.90 o
  -5   8  11        0.46        1.04      2.16 o
  -4   8  11       58.57       57.42      4.89 o
  -3   8  11       18.21       17.94      2.95 o
  -2   8  11       10.40        8.36      2.31 o
  -1   8  11       15.87       20.67      3.75 o
   0   8  11      125.87      126.69      5.84 o
   1   8  11       16.49       15.19      2.38 o
   2   8  11        2.06        2.80      2.19 o
   3   8  11        2.01        1.39      2.29 o
  -4   9  11        0.50        1.54      1.82 o
  -3   9  11        1.84        1.65      1.74 o
  -2   9  11        1.92        4.45      1.93 o
  -1   9  11        0.37        1.90      1.71 o
   0   9  11       21.93       20.88      3.12 o
   1   9  11       10.29        8.27      2.41 o
   2   9  11        0.92        1.66      2.23 o
   3   9  11        0.46       -1.12      2.23 o
  -4  10  11       32.55       34.46      3.66 o
  -3  10  11       19.65       19.87      2.80 o
  -2  10  11        0.80        1.16      1.62 o
  -1  10  11       88.39       93.59      5.91 o
   0  10  11       69.95       69.93      5.95 o
   1  10  11      268.41      270.78     10.70 o
   2  10  11       56.63       49.47      4.96 o
   3  10  11        3.32        1.77      2.93 o
  -4  11  11        4.81        3.24      1.96 o
  -3  11  11        3.37        2.27      1.70 o
  -2  11  11        5.08        6.56      2.18 o
  -1  11  11        0.39        2.08      1.88 o
   0  11  11       25.66       34.25      4.68 o
   1  11  11      181.07      176.68      9.04 o
   2  11  11        3.51        3.25      2.54 o
  -3  12  11       22.33       21.10      3.36 o
  -2  12  11        4.94        7.82      2.44 o
  -1  12  11       14.28       20.19      4.00 o
   0  12  11       68.71       67.88      6.26 o
   1  12  11       33.21       40.69      5.26 o
   2  12  11       45.35       55.73      6.09 o
  -2  13  11       15.60       15.65      3.66 o
  -1  13  11        2.94        8.18      3.05 o
   0  13  11      484.65      495.58     15.05 o
   1  13  11        1.60        1.19      2.64 o
  -1  14  11       24.51       31.25      4.85 o
   0  14  11        0.99        2.75      2.65 o
  -5   0  12        5.60        2.22      3.80 o
  -4   0  12       84.90       95.78     11.40 o
  -3   0  12       33.18       33.88      7.60 o
  -2   0  12        2.02        3.83      2.40 o
  -1   0  12      291.15      284.42     35.46 o
   0   0  12      154.22      147.28     14.91 o
   1   0  12      271.59      252.36     11.53 o
   2   0  12        1.06        2.85      2.91 o
   3   0  12       55.17       47.07      6.31 o
   4   0  12       17.18       15.91      6.25 o
  -5   1  12        3.32        1.79      2.58 o
  -4   1  12       11.27       14.30      3.91 o
  -3   1  12        0.04       -1.06      1.84 o
  -2   1  12       13.92        7.30      6.60 o
  -1   1  12        0.52        0.88      1.23 o
   0   1  12        3.09        4.20      1.70 o
   1   1  12        0.06        0.95      1.53 o
   2   1  12       81.55       80.06      5.07 o
   3   1  12       10.28       10.36      2.93 o
   4   1  12       19.43       17.67      4.30 o
  -5   2  12        0.19        1.31      2.46 o
  -4   2  12        8.72        7.12      3.13 o
  -3   2  12        0.18        1.28      1.71 o
  -2   2  12        3.00        4.89      1.94 o
  -1   2  12        9.80        6.81      1.81 o
   0   2  12       34.97       37.24      3.17 o
   1   2  12        3.99        3.89      1.80 o
   2   2  12        0.45        0.28      1.91 o
   3   2  12       21.39       16.96      4.98 o
   4   2  12        3.84        4.47      2.72 o
  -5   3  12        0.84        1.11      2.35 o
  -4   3  12      206.40      222.87     17.18 o
  -3   3  12       19.66       23.89      3.57 o
  -2   3  12       34.93       29.48      3.34 o
  -1   3  12       52.47       74.81      4.81 o
   0   3  12        5.01        9.37      2.11 o
   1   3  12        2.18        3.27      1.67 o
   2   3  12        4.66        6.83      2.29 o
   3   3  12       23.31       20.45      4.89 o
   4   3  12        0.40        2.16      3.20 o
  -5   4  12        0.30        0.06      2.40 o
  -4   4  12       92.89      105.65      8.45 o
  -3   4  12        5.30        6.07      2.06 o
  -2   4  12        0.17        1.72      1.76 o
  -1   4  12       19.93       16.69      2.74 o
   0   4  12       20.55       21.16      5.18 o
   1   4  12       74.20       64.67      4.04 o
   2   4  12       25.53       19.18      2.75 o
   3   4  12        1.31        1.69      2.67 o
  -5   5  12       48.03       50.77      6.83 o
  -4   5  12       87.68       96.65      6.51 o
  -3   5  12        5.27        6.08      2.12 o
  -2   5  12       19.76       17.37      3.61 o
  -1   5  12       14.23       21.03      3.05 o
   0   5  12        4.05        4.26      1.79 o
   1   5  12        2.79        5.17      1.95 o
   2   5  12       44.73       38.27      3.41 o
   3   5  12        0.89       -1.06      2.73 o
  -4   6  12       16.17       23.84      3.90 o
  -3   6  12       18.15       20.65      3.18 o
  -2   6  12       89.38       84.13      5.19 o
  -1   6  12       29.90       28.74      3.45 o
   0   6  12        0.26        0.67      1.66 o
   1   6  12      171.16      157.87      5.87 o
   2   6  12        0.36        1.81      2.10 o
   3   6  12       50.90       49.15      7.63 o
  -4   7  12       23.93       28.43      3.71 o
  -3   7  12       11.61        5.03      2.18 o
  -2   7  12        8.72        4.91      2.04 o
  -1   7  12        7.27        4.34      2.03 o
   0   7  12        1.55        2.05      1.84 o
   1   7  12      136.03      132.43      5.49 o
   2   7  12        9.79       13.30      3.12 o
   3   7  12       12.05       11.58      3.07 o
  -4   8  12        5.25        4.94      2.26 o
  -3   8  12       10.48       12.50      2.82 o
  -2   8  12       68.08       65.04      5.10 o
  -1   8  12        3.67        5.01      2.06 o
   0   8  12      241.34      253.96     16.13 o
   1   8  12      361.81      334.74     12.11 o
   2   8  12        0.24        0.15      2.14 o
   3   8  12        2.22        1.53      2.57 o
  -4   9  12       24.73       29.23      3.93 o
  -3   9  12        0.88        2.46      2.04 o
  -2   9  12       11.06       14.09      2.95 o
  -1   9  12       76.59       76.46      5.20 o
   0   9  12        0.32        4.92      2.20 o
   1   9  12       17.75       23.58      4.55 o
   2   9  12        7.20        9.68      2.99 o
  -3  10  12       10.57       13.43      2.92 o
  -2  10  12       27.34       30.56      3.77 o
  -1  10  12       85.18       84.63      7.08 o
   0  10  12      216.48      230.68     10.18 o
   1  10  12        3.36        9.08      3.34 o
   2  10  12        0.38        2.09      4.41 o
  -2  11  12      127.04      131.55      6.86 o
  -1  11  12        0.88        1.63      2.33 o
   0  11  12       34.37       34.16      4.96 o
   1  11  12       12.42       17.58      4.17 o
  -2  12  12       58.60       64.43      5.67 o
  -1  12  12       12.70       15.08      3.77 o
   0  12  12      154.24      166.27      9.21 o
  -4   1  13        7.77       10.69      3.81 o
  -3   1  13       26.35       30.58      5.42 o
  -2   1  13        0.33        2.47      1.82 o
  -1   1  13      106.85       68.40     16.70 o
   0   1  13      226.12      213.43     11.63 o
   1   1  13        0.00        1.32      2.49 o
   2   1  13        2.14        6.03      2.58 o
   3   1  13       78.80       63.20      5.26 o
  -4   2  13        6.61        9.15      3.58 o
  -3   2  13        0.30        2.80      2.52 o
  -2   2  13        4.35        5.27      2.35 o
  -1   2  13        1.29        1.35      1.67 o
   0   2  13       38.10       34.91      3.26 o
   1   2  13       39.74       42.83      4.22 o
   2   2  13        1.70        5.56      2.48 o
   3   2  13       39.91       34.29      4.27 o
  -4   3  13        0.00        4.03      2.97 o
  -3   3  13        2.52        3.72      2.93 o
  -2   3  13        8.62       13.79      2.75 o
  -1   3  13       62.12       63.81      4.80 o
   0   3  13        2.59        4.39      1.95 o
   1   3  13        4.22        2.32      1.83 o
   2   3  13        5.74        6.54      2.49 o
   3   3  13        7.11       10.63      2.90 o
  -4   4  13        0.06        3.12      2.85 o
  -3   4  13       10.56       12.79      3.17 o
  -2   4  13       33.70       37.76      4.82 o
  -1   4  13       75.40       71.61      5.05 o
   0   4  13       31.34       29.32      3.58 o
   1   4  13        3.19        7.29      2.12 o
   2   4  13       64.03       59.60      5.78 o
  -4   5  13        0.06        0.56      2.59 o
  -3   5  13        1.27        0.94      1.77 o
  -2   5  13       54.92       53.76      4.52 o
  -1   5  13       26.94       31.41      3.73 o
   0   5  13       23.10       21.12      3.27 o
   1   5  13        7.61        8.00      2.18 o
   2   5  13        0.36       -2.39      2.48 o
  -3   6  13       22.52       29.39      4.43 o
  -2   6  13        0.34        1.13      1.83 o
  -1   6  13       13.35       17.17      3.04 o
   0   6  13        0.15        1.65      1.88 o
   1   6  13        0.27        1.16      1.79 o
   2   6  13        0.69        0.63      2.99 o
  -3   7  13        0.03        1.04      1.91 o
  -2   7  13       29.83       24.11      3.53 o
  -1   7  13       51.24       54.37      4.62 o
   0   7  13        2.94        4.13      2.15 o
   1   7  13        0.03        3.52      2.62 o
   2   7  13        1.18        3.51      2.52 o
  -3   8  13        1.81        4.88      2.22 o
  -2   8  13        1.22        4.44      2.20 o
  -1   8  13       24.30       25.71      3.61 o
   0   8  13       10.44       14.07      2.98 o
   1   8  13       12.53       14.99      3.71 o
  -2   9  13        8.66       12.34      2.85 o
  -1   9  13       43.81       43.29      5.85 o
   0   9  13       71.41       90.97      7.05 o
   1   9  13        0.28        5.08      2.78 o
  -1  10  13       67.08       68.70      6.36 o
   0  10  13        3.98        6.16      3.11 o
  -3   0  14      256.27      275.15     19.79 o
  -2   0  14       13.75       16.46      6.49 o
  -1   0  14      161.36      137.57     13.77 o
   0   0  14      318.54      293.37     14.96 o
   1   0  14       84.65       87.58      8.23 o
  -3   1  14        4.21        3.28      2.84 o
  -2   1  14        1.65        5.30      3.25 o
  -1   1  14       41.67       41.79      4.84 o
   0   1  14        3.54       10.37      2.76 o
   1   1  14        0.11        0.99      2.24 o
  -3   2  14       28.36       31.49      5.79 o
  -2   2  14       18.62       23.04      5.09 o
  -1   2  14        1.77        7.78      2.45 o
   0   2  14       92.86       83.20      6.51 o
   1   2  14      163.34      159.00      7.93 o
  -3   3  14       38.86       43.35      6.54 o
  -2   3  14       48.78       49.37      6.66 o
  -1   3  14      320.17      321.11     27.12 o
   0   3  14      429.23      400.28     27.31 o
   1   3  14        1.96        2.93      2.27 o
  -3   4  14        2.84        6.00      3.29 o
  -2   4  14        4.40        8.07      2.46 o
  -1   4  14       32.71       34.92      4.02 o
   0   4  14       55.14       53.47      5.23 o
   1   4  14        0.25        3.45      2.33 o
  -2   5  14       19.04       20.08      3.53 o
  -1   5  14       21.50       31.15      3.92 o
   0   5  14        0.54        0.78      1.92 o
   1   5  14       30.34       24.95      4.33 o
  -2   6  14        8.00       10.06      2.70 o
  -1   6  14       64.21       62.19      5.06 o
   0   6  14       28.32       27.21      3.79 o
 
